# Supplementary material for: Accurate de novo design of high-affinity protein-binding macrocycles using deep learning
Source: Nat Chem Biol. 2025 Jun 20;21(12):1948–56. doi: 10.1038/s41589-025-01929-w (PMC12643943; doi:10.1038/s41589-025-01929-w)
Supplement: Supplementary file 3 — Source data used in plots. [file 41589_2025_1929_MOESM3_ESM.xlsx]

## Sheet: Sheet1
Success rates plot					GMM/TSNE/cluster data
	peptide length	success rate	clustered			description	rmsd0	rmsd1	idx	gmm_cluster	tsne_comp1	tsne_comp2
0	8	0.1	FALSE		196	mono_bench_L16_33_3	0.247285	0.931817	779	9	-41.3954	2.93393
1	10	0.23	FALSE		27	mono_bench_L18_171_6	0.262065	0.965807	125	32	-38.7131	-24.4561
2	12	0.455	FALSE		7	mono_bench_L18_79_8	0.265821	0.948188	795	32	-43.5132	-23.0203
3	14	0.23	FALSE		150	mono_bench_L14_16_2	0.272377	0.917834	1189	35	3.8341	5.34424
4	16	0.465	FALSE		133	mono_bench_L18_116_1	0.285664	0.878778	948	32	-45.7703	-26.0931
5	18	0.56	FALSE		95	mono_bench_L18_21_8	0.28623	0.893311	640	28	-6.64743	-5.34151
6	8	0.1	TRUE		119	mono_bench_L18_92_7	0.289243	0.966132	1092	12	-31.7214	-21.1154
7	10	0.23	TRUE		91	mono_bench_L18_178_7	0.304725	0.910111	85	39	-47.8477	-26.078
8	12	0.2	TRUE		16	mono_bench_L16_147_8	0.305614	0.907301	219	24	-22.074	-24.2018
9	14	0.16	TRUE		12	mono_bench_L18_102_4	0.308625	0.922936	333	39	-46.138	-24.7478
10	16	0.165	TRUE		34	mono_bench_L18_83_1	0.311519	0.845149	1022	31	10.0095	-15.1709
11	18	0.215	TRUE		126	mono_bench_L18_160_2	0.317281	0.967032	176	39	-50.1941	-24.5912
					179	mono_bench_L16_54_1	0.319904	0.936931	545	24	-21.5879	-21.9796
					132	mono_bench_L18_11_5	0.320901	0.924888	193	32	-43.4839	-24.1639
					183	mono_bench_L18_31_8	0.328395	0.913221	1107	12	-32.6801	-22.9688
					87	mono_bench_L14_155_8	0.335931	0.937701	296	13	33.2637	-27.3168
					100	mono_bench_L18_67_7	0.344847	0.842214	922	34	-23.9956	-22.4817
					81	mono_bench_L18_155_2	0.346547	0.930253	267	32	-43.6559	-21.6656
					43	mono_bench_L12_84_1	0.355985	0.887912	476	22	-24.9319	29.7573
					197	mono_bench_L16_56_1	0.357191	0.853158	960	0	-7.24912	-16.2896
					36	mono_bench_L18_195_1	0.35908	0.898266	38	39	-46.6913	-26.3347
					103	mono_bench_L16_135_2	0.361144	0.928333	150	24	-24.9929	-26.0744
					85	mono_bench_L18_88_7	0.362482	0.925799	492	0	-5.89672	-19.7865
					165	mono_bench_L16_29_6	0.363176	0.866207	183	28	-6.06872	-7.61433
					40	mono_bench_L18_150_5	0.36433	0.823595	616	34	-23.9737	-22.3686
					176	mono_bench_L18_120_8	0.368611	0.848706	232	9	-40.2351	6.04967
					182	mono_bench_L18_144_1	0.369622	0.809033	42	24	-22.6969	-20.9512
					192	mono_bench_L18_78_2	0.37093	0.886951	1164	12	-34.9421	-23.1149
					8	mono_bench_L16_19_1	0.371471	0.811069	653	38	-26.754	5.0991
					163	mono_bench_L18_7_4	0.372481	0.942343	689	32	-41.6265	-25.2024
					88	mono_bench_L16_133_5	0.373256	0.803944	570	24	-21.9243	-22.9914
					142	mono_bench_L18_27_1	0.374421	0.82449	980	21	2.65745	-17.4625
					70	mono_bench_L12_130_5	0.374611	0.884581	738	37	-23.1792	24.5524
					31	mono_bench_L18_37_2	0.377871	0.917167	832	39	-51.7064	-24.8055
					60	mono_bench_L16_40_5	0.379315	0.916094	1160	6	-20.6323	-5.24743
					0	mono_bench_L18_33_7	0.379879	0.852112	374	38	-27.9221	9.1867
					163	mono_bench_L16_119_4	0.380684	0.923436	398	15	-51.6674	-0.458875
					117	mono_bench_L16_24_3	0.380987	0.921967	898	15	-50.7961	-4.18733
					39	mono_bench_L18_38_1	0.385005	0.931662	1072	32	-38.141	-20.1216
					34	mono_bench_L18_104_8	0.387335	0.931778	90	32	-41.6047	-25.3355
					0	mono_bench_L18_168_5	0.395755	0.87419	520	39	-48.6295	-23.0809
					168	mono_bench_L18_1_1	0.397052	0.789493	940	38	-28.2367	8.95697
					125	mono_bench_L16_137_6	0.397618	0.877834	716	28	-3.53464	-8.2456
					22	mono_bench_L18_193_5	0.398982	0.90157	425	39	-51.5782	-25.2153
					11	mono_bench_L14_102_3	0.399623	0.888272	354	34	-24.8312	-16.7004
					90	mono_bench_L18_4_3	0.400839	0.814754	557	32	-38.7958	-20.5386
					91	mono_bench_L16_66_7	0.40122	0.880052	507	23	-34.3324	-13.6659
					36	mono_bench_L18_127_6	0.403194	0.936335	238	32	-43.5942	-24.2198
					11	mono_bench_L16_3_4	0.403321	0.905568	266	0	-6.05938	-16.2263
					75	mono_bench_L16_42_3	0.404036	0.87447	360	38	-35.4641	5.16676
					189	mono_bench_L18_167_3	0.40595	0.912822	148	32	-39.2701	-19.8827
					127	mono_bench_L14_115_4	0.406746	0.905432	194	13	33.1637	-27.1607
					29	mono_bench_L12_193_4	0.407663	0.904043	686	13	24.7958	-24.2376
					109	mono_bench_L12_68_7	0.409877	0.925927	220	37	-19.0715	21.513
					105	mono_bench_L16_45_6	0.410028	0.896484	348	28	-3.83633	-7.06265
					140	mono_bench_L18_72_4	0.411795	0.922213	118	12	-34.9445	-25.1142
					5	mono_bench_L14_79_6	0.414485	0.854449	571	38	-36.9933	9.36855
					119	mono_bench_L12_136_1	0.414876	0.925842	930	22	-27.3011	31.4657
					14	mono_bench_L16_5_7	0.42221	0.93032	444	15	-50.2514	-3.03369
					172	mono_bench_L12_18_6	0.423446	0.946838	719	22	-24.7614	31.2803
					119	mono_bench_L18_47_2	0.426358	0.933032	33	39	-52.0985	-22.2913
					110	mono_bench_L16_46_2	0.426431	0.731166	814	9	-45.2465	8.47199
					99	mono_bench_L16_134_7	0.428201	0.815612	577	28	-3.0102	-8.90671
					90	mono_bench_L12_4_3	0.429196	0.85104	851	22	-29.2492	27.9948
					64	mono_bench_L18_86_4	0.430247	0.899724	471	18	-24.512	1.0331
					177	mono_bench_L16_143_5	0.430589	0.885053	955	15	-51.8222	0.0371066
					154	mono_bench_L18_185_8	0.433397	0.884877	483	6	-19.7443	-0.731733
					128	mono_bench_L16_18_2	0.434456	0.856829	1003	34	-26.5291	-22.2659
					133	mono_bench_L18_183_5	0.435008	0.932514	279	39	-47.0394	-24.9008
					198	mono_bench_L12_0_7	0.435866	0.924872	390	22	-24.1611	32.0926
					28	mono_bench_L16_104_2	0.439117	0.864812	1045	18	-22.0133	1.47559
					152	mono_bench_L14_163_2	0.447745	0.820494	925	6	-25.153	-8.32672
					109	mono_bench_L10_157_4	0.447765	0.859571	622	29	30.6842	-21.4822
					133	mono_bench_L14_71_6	0.448483	0.824329	206	6	-16.8818	3.82144
					157	mono_bench_L16_186_2	0.448816	0.916041	364	15	-50.4755	-5.31067
					191	mono_bench_L16_55_4	0.449291	0.822342	189	24	-22.8555	-23.7718
					25	mono_bench_L12_36_5	0.450834	0.932079	394	22	-26.6821	28.995
					114	mono_bench_L16_181_4	0.455821	0.898014	335	15	-48.0234	-4.07353
					84	mono_bench_L18_133_1	0.456673	0.899343	852	39	-51.306	-23.6129
					128	mono_bench_L12_137_1	0.458456	0.937841	728	11	-14.4885	30.1169
					54	mono_bench_L12_151_3	0.458588	0.918108	101	22	-21.5634	32.4029
					35	mono_bench_L18_60_4	0.458871	0.886512	899	39	-50.6334	-26.398
					129	mono_bench_L12_159_6	0.461763	0.845527	297	22	-27.4332	30.081
					153	mono_bench_L12_96_5	0.464444	0.896137	876	11	-17.2382	30.7151
					61	mono_bench_L18_15_2	0.465089	0.900459	932	39	-50.7301	-24.5914
					101	mono_bench_L16_90_6	0.465867	0.81851	789	6	-19.8125	-8.63957
					81	mono_bench_L14_4_2	0.465905	0.901427	566	34	-26.5064	-11.6031
					193	mono_bench_L16_100_2	0.466313	0.908837	275	15	-49.6769	-4.06372
					117	mono_bench_L10_180_7	0.46653	0.915053	1042	29	28.8005	-19.8885
					166	mono_bench_L18_52_6	0.467035	0.766244	1019	28	-6.79108	-5.30206
					49	mono_bench_L16_84_7	0.470913	0.891775	191	15	-47.5055	-2.32641
					120	mono_bench_L18_137_1	0.473666	0.869586	389	32	-38.5729	-20.6981
					46	mono_bench_L12_61_7	0.474948	0.900915	170	22	-24.7573	31.0643
					58	mono_bench_L18_152_6	0.475929	0.905273	276	32	-44.2105	-23.6724
					189	mono_bench_L16_0_6	0.476668	0.914968	1044	24	-23.4837	-24.9007
					157	mono_bench_L14_118_7	0.4785	0.810259	913	23	-36.4033	-6.56719
					43	mono_bench_L18_128_4	0.480454	0.877086	469	39	-45.8156	-23.1306
					87	mono_bench_L18_43_6	0.482464	0.881811	1093	6	-17.3301	-8.09727
					187	mono_bench_L18_77_6	0.484246	0.928629	776	39	-47.5496	-23.9224
					150	mono_bench_L16_2_7	0.48427	0.8918	480	15	-51.7203	1.55413
					192	mono_bench_L16_78_2	0.486822	0.927026	5	0	-1.58	-18.6853
					167	mono_bench_L18_187_3	0.488043	0.895079	1047	39	-50.8977	-24.4952
					191	mono_bench_L14_145_1	0.488593	0.877991	432	34	-24.794	-15.7713
					0	mono_bench_L12_33_7	0.489924	0.953109	1098	19	-11.052	22.5326
					42	mono_bench_L12_104_8	0.490167	0.935847	1035	22	-24.2877	28.8273
					192	mono_bench_L18_100_1	0.491185	0.884124	1137	18	-21.1052	-0.0628356
					12	mono_bench_L18_12_4	0.491235	0.828435	961	18	-22.22	-0.469428
					150	mono_bench_L16_73_5	0.494451	0.927355	828	15	-50.8319	-5.08233
					176	mono_bench_L12_76_4	0.497275	0.932256	305	13	25.5673	-22.831
					81	mono_bench_L14_110_2	0.498544	0.807136	700	25	-13.3523	8.72904
					68	mono_bench_L12_64_2	0.500888	0.915573	727	13	24.8368	-24.1656
					72	mono_bench_L16_199_1	0.501766	0.919283	584	23	-34.8115	-13.3594
					164	mono_bench_L12_118_6	0.501828	0.903116	45	11	-17.308	31.525
					175	mono_bench_L14_9_8	0.502101	0.855426	679	34	-23.6867	-15.5365
					191	mono_bench_L12_189_1	0.504534	0.895925	132	22	-26.8454	29.4773
					100	mono_bench_L16_112_4	0.507744	0.868234	1083	15	-48.2692	-3.05041
					107	mono_bench_L16_180_5	0.507902	0.83792	97	21	-0.464206	-12.3742
					126	mono_bench_L16_182_7	0.509592	0.847629	804	24	-22.4262	-24.5392
					152	mono_bench_L18_118_2	0.509685	0.808615	923	28	-8.08912	-5.39409
					51	mono_bench_L18_62_3	0.511576	0.965685	560	32	-42.1591	-25.7212
					124	mono_bench_L18_93_3	0.51313	0.959268	872	39	-44.5635	-22.9438
					131	mono_bench_L12_182_4	0.513666	0.803446	808	13	30.0179	-23.898
					47	mono_bench_L18_3_8	0.513714	0.72265	531	18	-29.2746	-2.50089
					184	mono_bench_L14_121_8	0.514064	0.777516	504	23	-36.2968	-6.29326
					195	mono_bench_L16_190_4	0.51469	0.8245	538	6	-18.9139	-1.03389
					5	mono_bench_L12_190_6	0.516131	0.890523	552	11	-19.7389	34.3535
					83	mono_bench_L16_43_2	0.518057	0.942653	88	13	29.6542	-26.1009
					157	mono_bench_L18_9_6	0.518125	0.86041	748	23	-40.3273	-3.13964
					52	mono_bench_L14_85_1	0.523659	0.794938	371	25	-18.4402	8.68686
					59	mono_bench_L18_175_2	0.524762	0.905512	1171	39	-51.8318	-22.5854
					57	mono_bench_L16_197_4	0.527484	0.902925	532	15	-50.8753	-5.35802
					16	mono_bench_L12_169_4	0.530286	0.935114	1066	37	-18.6209	18.4302
					55	mono_bench_L16_62_7	0.537309	0.921336	668	23	-42.4559	-4.07043
					38	mono_bench_L16_105_3	0.541431	0.839657	610	18	-28.1088	-3.8785
					78	mono_bench_L12_108_8	0.54154	0.941153	494	11	-19.1147	34.4234
					175	mono_bench_L16_165_7	0.541996	0.757526	388	24	-16.5999	-22.8614
					148	mono_bench_L12_116_8	0.542843	0.95128	30	22	-25.2693	31.946
					9	mono_bench_L10_191_2	0.548833	0.900031	1071	5	15.2615	29.519
					116	mono_bench_L18_181_6	0.549264	0.817435	623	0	-1.03419	-19.4938
					3	mono_bench_L12_16_7	0.549427	0.92906	704	11	-19.4458	31.0665
					158	mono_bench_L18_51_7	0.54947	0.931257	285	32	-37.7283	-21.3774
					71	mono_bench_L14_87_2	0.550879	0.80265	1102	2	-30.3718	19.1836
					19	mono_bench_L12_102_3	0.551239	0.902265	632	11	-14.3413	29.6648
					199	mono_bench_L14_56_3	0.553015	0.892721	1106	16	5.68221	-6.76446
					6	mono_bench_L12_145_8	0.553435	0.901443	705	11	-15.4233	27.9303
					37	mono_bench_L12_83_4	0.554633	0.89125	464	22	-25.3147	30.6668
					14	mono_bench_L16_80_7	0.555701	0.88324	935	15	-49.5485	-3.6851
					73	mono_bench_L16_87_4	0.556097	0.90409	963	38	-27.506	6.06672
					162	mono_bench_L18_164_3	0.561685	0.842612	918	38	-30.3031	6.58137
					151	mono_bench_L10_49_8	0.562933	0.88774	711	29	27.376	-19.8001
					128	mono_bench_L16_48_2	0.563355	0.840729	765	28	-4.98608	-4.96407
					0	mono_bench_L12_100_1	0.564015	0.938704	292	11	-14.3071	29.2527
					28	mono_bench_L14_104_2	0.565376	0.913892	104	38	-30.992	8.59939
					87	mono_bench_L14_8_8	0.566896	0.781092	957	2	-26.1428	17.8925
					144	mono_bench_L18_95_5	0.568017	0.805231	1060	32	-41.5612	-23.3438
					14	mono_bench_L18_147_6	0.5691	0.814893	1070	24	-17.7568	-20.3052
					38	mono_bench_L12_60_7	0.571285	0.941999	564	11	-19.8508	32.122
					144	mono_bench_L14_184_7	0.574597	0.878869	290	34	-25.7146	-12.9244
					138	mono_bench_L14_116_6	0.574706	0.881873	967	34	-24.5129	-16.0689
					90	mono_bench_L14_156_2	0.575918	0.783505	1027	2	-32.0735	18.1115
					177	mono_bench_L18_143_5	0.575924	0.848123	8	23	-40.058	-0.25745
					68	mono_bench_L14_176_2	0.575992	0.790464	116	34	-24.5355	-14.7599
					72	mono_bench_L16_109_1	0.577781	0.826802	244	38	-27.0029	9.8265
					15	mono_bench_L18_58_1	0.578324	0.884845	236	39	-45.9724	-22.1509
					115	mono_bench_L18_46_7	0.580391	0.813639	410	24	-23.0925	-27.3109
					89	mono_bench_L12_66_5	0.580471	0.941023	162	11	-19.6591	36.0255
					125	mono_bench_L14_93_4	0.580587	0.75674	500	25	-14.7998	13.0348
					40	mono_bench_L16_128_1	0.580977	0.83729	788	34	-27.4974	-19.0337
					107	mono_bench_L18_45_8	0.581267	0.871864	885	4	-45.7044	-16.7501
					96	mono_bench_L16_11_1	0.581331	0.79903	1033	38	-29.6876	11.007
					49	mono_bench_L18_39_2	0.582415	0.843962	896	4	-47.5744	-15.8888
					30	mono_bench_L12_59_7	0.586013	0.800001	975	37	-18.5007	25.5975
					62	mono_bench_L10_197_1	0.588289	0.873864	860	17	22.4768	15.2057
					81	mono_bench_L16_155_2	0.588367	0.797216	1165	18	-31.1982	-7.22999
					20	mono_bench_L18_81_5	0.589012	0.773319	458	4	-47.7955	-16.9406
					130	mono_bench_L16_160_6	0.589057	0.932091	1114	18	-31.1568	-3.18119
					172	mono_bench_L16_120_4	0.589464	0.746682	1196	18	-24.501	-3.7428
					19	mono_bench_L16_148_2	0.590746	0.77796	586	21	4.11852	-11.6954
					15	mono_bench_L16_58_1	0.591225	0.800104	909	38	-32.4336	0.965314
					32	mono_bench_L18_194_6	0.591426	0.805393	417	39	-45.7194	-20.7669
					198	mono_bench_L12_14_4	0.593222	0.857859	213	36	22.9921	-18.1835
					73	mono_bench_L18_176_7	0.593994	0.71694	133	24	-19.1209	-20.2013
					112	mono_bench_L18_136_2	0.596394	0.814133	51	12	-34.1265	-23.1633
					89	mono_bench_L12_132_7	0.59654	0.940713	171	11	-19.3224	33.3639
					137	mono_bench_L14_161_5	0.596902	0.787233	587	35	2.791	2.7902
					27	mono_bench_L14_194_1	0.598805	0.855923	434	25	-10.9829	7.99664
					56	mono_bench_L16_174_8	0.600796	0.901647	488	6	-19.0891	-7.31881
					0	mono_bench_L18_191_1	0.600975	0.803042	1079	21	1.424	-11.9838
					185	mono_bench_L12_32_1	0.603415	0.934243	837	11	-17.2937	32.8176
					186	mono_bench_L16_32_2	0.604496	0.89442	1182	15	-53.1907	2.06029
					131	mono_bench_L18_25_8	0.604936	0.86212	497	39	-49.9619	-20.878
					52	mono_bench_L14_129_4	0.609685	0.922463	282	6	-24.9578	-7.47526
					45	mono_bench_L16_173_6	0.6101	0.810539	513	15	-50.3134	1.61843
					40	mono_bench_L16_38_2	0.610556	0.842306	98	15	-53.6848	0.536763
					125	mono_bench_L16_25_2	0.611102	0.926687	731	15	-49.5174	-5.34506
					87	mono_bench_L16_110_8	0.611211	0.900828	427	15	-48.5854	1.81287
					27	mono_bench_L12_170_6	0.611385	0.913733	646	22	-26.7546	29.9386
					116	mono_bench_L12_113_3	0.612159	0.889876	868	22	-20.4914	31.4919
					153	mono_bench_L16_118_3	0.612414	0.87332	61	24	-21.5448	-23.9777
					104	mono_bench_L16_68_2	0.613023	0.935343	450	24	-24.8839	-26.2099
					3	mono_bench_L16_101_4	0.613362	0.897822	445	28	-5.95579	-6.49509
					22	mono_bench_L16_103_5	0.613672	0.858114	1010	15	-51.782	2.7087
					34	mono_bench_L12_19_3	0.615886	0.838519	920	37	-17.7147	24.8341
					122	mono_bench_L12_181_4	0.617536	0.918553	345	11	-20.014	34.3283
					153	mono_bench_L12_51_2	0.619977	0.736303	631	35	7.72833	4.39383
					27	mono_bench_L16_36_7	0.62061	0.935737	120	23	-42.8692	-2.91619
					0	mono_bench_L12_30_1	0.623104	0.860937	66	7	-1.47416	6.04004
					46	mono_bench_L14_84_4	0.626893	0.780238	68	25	-9.64127	9.91668
					193	mono_bench_L12_166_8	0.626983	0.840843	825	2	-34.7902	19.9485
					91	mono_bench_L12_110_4	0.627746	0.928414	437	31	16.5814	-9.90688
					91	mono_bench_L18_66_7	0.628707	0.704243	721	38	-32.4838	5.01205
					71	mono_bench_L18_64_5	0.629829	0.881578	158	32	-37.2397	-19.2113
					60	mono_bench_L18_8_5	0.632648	0.856674	914	24	-22.7535	-21.1216
					120	mono_bench_L18_24_6	0.633006	0.784542	245	39	-49.5948	-19.5682
					169	mono_bench_L16_142_6	0.634115	0.874761	676	18	-33.6075	-6.54384
					11	mono_bench_L16_124_8	0.634945	0.888646	134	15	-48.1392	-3.47058
					82	mono_bench_L16_20_3	0.635366	0.784136	155	6	-19.9826	-10.116
					25	mono_bench_L12_125_5	0.636756	0.941379	304	33	17.5316	-1.04311
					132	mono_bench_L18_2_5	0.63793	0.896222	214	39	-50.0784	-20.8998
					29	mono_bench_L16_171_8	0.638688	0.852197	1002	34	-25.6087	-24.8852
					105	mono_bench_L18_180_3	0.639566	0.923191	1014	32	-42.7586	-25.1591
					9	mono_bench_L18_169_5	0.640856	0.803448	204	21	4.49712	-17.484
					151	mono_bench_L14_28_1	0.642282	0.781021	378	2	-31.1673	16.9305
					174	mono_bench_L14_30_7	0.6439	0.817325	468	2	-27.5305	18.1095
					149	mono_bench_L16_27_8	0.644697	0.831782	166	28	-5.77233	-8.34356
					148	mono_bench_L12_9_5	0.645339	0.91728	443	37	-21.6554	23.6411
					42	mono_bench_L18_173_3	0.646372	0.827479	763	39	-48.4751	-18.3547
					96	mono_bench_L18_90_1	0.648632	0.791593	440	0	-6.91814	-16.536
					111	mono_bench_L18_23_6	0.648832	0.921103	222	4	-46.7795	-16.3081
					99	mono_bench_L18_179_6	0.648935	0.727777	357	39	-49.0155	-22.8181
					129	mono_bench_L12_24_7	0.648985	0.818772	671	22	-26.9589	30.456
					139	mono_bench_L18_161_7	0.649997	0.708503	569	24	-18.195	-20.4112
					40	mono_bench_L16_150_5	0.650366	0.816244	334	34	-27.5723	-19.1443
					36	mono_bench_L16_195_1	0.65252	0.90059	945	6	-18.3176	-9.78308
					49	mono_bench_L16_106_5	0.652558	0.905096	479	15	-49.6058	-6.45317
					33	mono_bench_L12_148_8	0.652632	0.909496	581	37	-24.203	24.7566
					134	mono_bench_L18_48_8	0.652911	0.896878	387	21	0.485373	-9.5835
					34	mono_bench_L18_149_8	0.653128	0.67487	1131	28	-8.70388	-5.30617
					60	mono_bench_L18_197_7	0.655533	0.857706	891	18	-30.3423	-5.64216
					49	mono_bench_L16_151_6	0.660934	0.723682	96	9	-48.743	8.5692
					113	mono_bench_L12_92_1	0.662769	0.836082	431	37	-23.6239	24.6535
					94	mono_bench_L18_134_2	0.663333	0.802931	821	32	-41.2113	-19.1729
					150	mono_bench_L14_11_7	0.665121	0.860702	1179	16	1.96791	-6.28831
					139	mono_bench_L16_26_7	0.665246	0.860674	559	15	-48.7084	-2.38146
					92	mono_bench_L14_111_5	0.665416	0.859919	938	31	11.7108	-14.3207
					141	mono_bench_L16_49_6	0.665986	0.88678	1199	15	-50.1758	-2.61183
					120	mono_bench_L14_70_1	0.667089	0.628301	522	2	-28.6908	22.8953
					84	mono_bench_L18_20_5	0.670257	0.813664	990	38	-27.9864	3.21451
					136	mono_bench_L10_160_4	0.671336	0.8615	147	29	28.4071	-17.9483
					33	mono_bench_L16_8_2	0.67381	0.84498	639	21	0.169542	-13.5021
					150	mono_bench_L16_16_2	0.67563	0.735759	1021	38	-37.3078	3.39939
					82	mono_bench_L12_43_1	0.676799	0.881103	438	36	23.1776	-17.2092
					102	mono_bench_L14_6_7	0.677797	0.745189	904	31	11.8037	-15.2215
					138	mono_bench_L18_49_3	0.677866	0.864935	49	18	-30.4859	-3.09705
					62	mono_bench_L12_86_2	0.678488	0.819709	1040	22	-22.712	30.5758
					192	mono_bench_L14_190_1	0.681333	0.78483	882	23	-35.3783	-4.38905
					59	mono_bench_L10_106_7	0.681451	0.841896	803	29	27.1494	-19.29
					188	mono_bench_L14_189_6	0.682208	0.910885	1005	34	-23.4714	-18.5057
					178	mono_bench_L16_76_6	0.685491	0.750249	67	6	-18.3197	-6.95092
					148	mono_bench_L12_73_3	0.687838	0.886905	1185	37	-18.6603	28.0458
					185	mono_bench_L18_189_3	0.687927	0.749304	983	0	-4.04076	-21.8178
					109	mono_bench_L16_91_6	0.691111	0.908531	1158	23	-43.7117	-3.59662
					173	mono_bench_L14_98_7	0.691142	0.826434	1013	13	29.8669	-26.9321
					104	mono_bench_L18_22_8	0.692067	0.817121	506	0	-4.60244	-17.7187
					180	mono_bench_L14_76_8	0.695364	0.88205	192	34	-24.5074	-17.8781
					80	mono_bench_L10_109_1	0.696255	0.863707	1191	29	27.4341	-18.5189
					187	mono_bench_L18_122_2	0.696666	0.857733	651	0	-4.82804	-14.4183
					143	mono_bench_L18_184_6	0.698128	0.735834	270	23	-40.2036	-2.79773
					13	mono_bench_L18_125_1	0.699247	0.772656	658	18	-24.5046	-0.92215
					163	mono_bench_L14_29_4	0.702662	0.766892	75	2	-31.8428	19.1694
					159	mono_bench_L14_97_2	0.704216	0.798727	642	6	-22.6721	-6.4373
					160	mono_bench_L18_97_3	0.706135	0.676977	409	24	-17.9703	-21.7622
					172	mono_bench_L16_30_5	0.70651	0.848252	313	15	-52.2731	1.24631
					140	mono_bench_L18_26_8	0.707333	0.843922	665	39	-43.8917	-21.4323
					195	mono_bench_L18_55_8	0.70949	0.806467	1030	21	-2.26936	-13.4329
					73	mono_bench_L16_131_8	0.71283	0.740371	911	38	-38.3599	4.58505
					129	mono_bench_L14_183_1	0.714681	0.901077	258	13	29.5579	-27.0483
					196	mono_bench_L14_5_5	0.716015	0.712398	173	25	-8.19135	7.20511
					17	mono_bench_L10_192_1	0.716935	0.745752	41	36	26.2068	-15.622
					112	mono_bench_L16_23_7	0.717095	0.711903	921	38	-32.8828	6.55892
					165	mono_bench_L12_52_5	0.71875	0.898939	463	37	-18.6564	21.3584
					170	mono_bench_L10_141_8	0.72046	0.946587	892	26	35.6029	-20.1153
					76	mono_bench_L18_177_1	0.72109	0.863093	301	39	-46.3708	-25.8475
					139	mono_bench_L12_72_3	0.724463	0.944164	752	19	-13.8766	24.8112
					157	mono_bench_L10_96_1	0.72638	0.756098	729	5	14.3187	31.9695
					23	mono_bench_L16_126_2	0.726785	0.92161	767	24	-23.3409	-25.0828
					133	mono_bench_L16_183_5	0.729242	0.863417	1139	9	-47.0958	4.98642
					155	mono_bench_L16_96_7	0.730105	0.866	1147	2	-30.0413	13.1604
					62	mono_bench_L14_10_7	0.731249	0.838304	777	23	-34.1666	-8.02825
					24	mono_bench_L12_147_8	0.732761	0.682718	212	31	11.9582	-11.4626
					47	mono_bench_L12_12_7	0.735717	0.902092	554	11	-21.2319	36.0209
					99	mono_bench_L16_67_6	0.736506	0.875191	225	15	-51.0062	1.4857
					152	mono_bench_L18_163_2	0.736918	0.8568	912	12	-35.2639	-23.492
					178	mono_bench_L18_188_5	0.737699	0.832689	669	4	-43.964	-17.0294
					1	mono_bench_L18_56_5	0.741029	0.718066	254	18	-28.5592	-2.11486
					119	mono_bench_L14_24_5	0.744038	0.773981	1094	18	-31.7889	-1.40275
					71	mono_bench_L12_153_2	0.74473	0.903363	807	37	-22.0281	29.228
					94	mono_bench_L18_89_7	0.745377	0.86407	240	32	-37.1623	-21.534
					108	mono_bench_L14_158_2	0.746848	0.759731	1007	21	0.756345	-15.6454
					146	mono_bench_L12_161_6	0.748404	0.931321	838	11	-19.4851	31.603
					115	mono_bench_L14_136_5	0.749649	0.852573	63	38	-36.0497	9.00154
					177	mono_bench_L18_76_5	0.752944	0.78493	1180	32	-34.1149	-19.8307
					196	mono_bench_L18_5_5	0.753225	0.81172	201	38	-36.7914	1.9969
					128	mono_bench_L12_48_2	0.754339	0.880544	1116	22	-20.8566	31.7186
					137	mono_bench_L12_160_5	0.754433	0.877096	1099	37	-20.7527	25.1645
					159	mono_bench_L18_74_5	0.756412	0.806978	312	0	-5.83125	-16.3751
					92	mono_bench_L16_156_4	0.759348	0.799462	91	6	-22.91	-9.65343
					69	mono_bench_L16_108_7	0.762758	0.913499	498	15	-47.8647	-4.58542
					13	mono_bench_L16_192_5	0.764192	0.864385	954	15	-50.9953	2.55955
					72	mono_bench_L14_64_6	0.765247	0.806924	1148	21	3.65309	-21.1921
					117	mono_bench_L16_114_3	0.768008	0.905612	895	23	-45.417	-7.2344
					50	mono_bench_L14_39_3	0.773385	0.722799	514	2	-32.4541	18.4705
					55	mono_bench_L12_39_8	0.775691	0.89429	37	13	27.3268	-25.2079
					179	mono_bench_L16_121_3	0.777633	0.910215	762	9	-42.1471	2.15699
					120	mono_bench_L14_137_1	0.782796	0.823715	367	38	-30.5131	9.21461
					164	mono_bench_L18_29_5	0.78356	0.782091	1046	18	-24.5715	0.908317
					165	mono_bench_L18_119_6	0.784635	0.853955	722	6	-18.9475	-0.440812
					94	mono_bench_L10_66_2	0.785317	0.838093	24	1	32.5351	-10.6095
					20	mono_bench_L14_170_7	0.785483	0.783191	308	0	-9.35674	-20.0586
					147	mono_bench_L18_162_6	0.789666	0.847377	745	6	-22.9365	-10.2502
					44	mono_bench_L12_172_6	0.791977	0.794698	227	19	-10.7548	20.4785
					48	mono_bench_L16_6_1	0.795263	0.690996	620	9	-46.7561	8.96393
					4	mono_bench_L10_190_5	0.796234	0.815669	893	27	29.9149	-6.90982
					194	mono_bench_L18_190_3	0.798809	0.855793	858	12	-30.4412	-22.3215
					173	mono_bench_L16_53_4	0.801046	0.8448	519	2	-30.8251	12.9622
					30	mono_bench_L10_193_5	0.801688	0.753181	420	5	17.2022	28.5879
					88	mono_bench_L8_65_5	0.801892	0.869197	915	27	36.6288	-3.73208
					144	mono_bench_L12_183_8	0.802789	0.885425	1144	19	-14.3734	24.184
					19	mono_bench_L18_148_2	0.804233	0.909579	831	0	-1.37483	-19.8843
					136	mono_bench_L12_115_5	0.804544	0.795408	1055	37	-17.4535	20.8393
					148	mono_bench_L16_9_5	0.809332	0.717582	991	34	-27.2448	-21.6058
					15	mono_bench_L18_80_8	0.809554	0.678249	287	38	-31.4037	4.96028
					76	mono_bench_L16_177_1	0.811505	0.763592	659	24	-18.9808	-21.689
					136	mono_bench_L14_94_6	0.812359	0.715123	508	36	18.2047	-16.311
					120	mono_bench_L12_23_7	0.814224	0.897675	645	37	-22.1315	23.9634
					196	mono_bench_L14_123_2	0.817464	0.699663	987	16	3.91737	-6.06844
					49	mono_bench_L18_196_5	0.819733	0.806886	1069	32	-33.6388	-15.8757
					195	mono_bench_L14_100_4	0.823174	0.768723	1155	2	-31.3657	19.4429
					24	mono_bench_L18_103_7	0.830944	0.778491	95	0	-3.95954	-17.7081
					102	mono_bench_L12_6_7	0.8324	0.822411	76	22	-20.8357	32.2135
					49	mono_bench_L14_106_5	0.833305	0.7136	811	2	-28.5546	18.3296
					79	mono_bench_L12_42_7	0.834208	0.715403	17	37	-20.4623	25.1374
					46	mono_bench_L14_61_7	0.835361	0.909025	359	16	1.83978	-6.67612
					64	mono_bench_L12_152_4	0.835877	0.911194	1141	31	13.9711	-9.73416
					30	mono_bench_L10_58_8	0.837945	0.853945	793	29	31.7782	-21.3113
					194	mono_bench_L10_32_2	0.843108	0.899139	685	5	10.6251	24.8807
					30	mono_bench_L16_82_6	0.843702	0.793967	523	6	-15.2433	5.27783
					179	mono_bench_L14_31_4	0.844527	0.751046	253	7	-13.2088	-2.42662
					171	mono_bench_L12_119_4	0.847339	0.750402	384	16	2.07448	-2.44824
					93	mono_bench_L18_6_6	0.84779	0.701779	969	23	-31.9531	-13.7396
					198	mono_bench_L12_122_5	0.849467	0.845144	316	11	-14.9973	29.9774
					53	mono_bench_L14_19_6	0.850093	0.756387	801	2	-26.0225	16.9978
					53	mono_bench_L10_38_7	0.855323	0.892821	579	17	26.8605	14.6683
					39	mono_bench_L12_149_5	0.85824	0.804667	153	22	-22.6861	30.4321
					136	mono_bench_L16_138_8	0.859543	0.66651	934	9	-50.564	8.58485
					121	mono_bench_L18_114_7	0.862715	0.697195	534	32	-41.3748	-23.6688
					109	mono_bench_L12_112_5	0.864992	0.832786	1088	10	16.203	7.3661
					129	mono_bench_L12_114_7	0.865325	0.881479	878	36	22.4732	-20.2982
					126	mono_bench_L18_182_7	0.867568	0.725235	448	38	-34.1978	1.38762
					185	mono_bench_L18_54_7	0.868588	0.694327	596	38	-34.3813	3.80239
					158	mono_bench_L16_163_8	0.868881	0.725662	74	2	-28.9604	13.7405
					22	mono_bench_L14_58_8	0.874575	0.915665	1082	16	1.95108	-6.25948
					175	mono_bench_L10_119_8	0.880377	0.760134	730	5	10.9523	31.5632
					7	mono_bench_L14_34_5	0.881774	0.869617	627	0	-3.71733	-20.4091
					190	mono_bench_L18_0_7	0.8819	0.712842	703	18	-23.2968	-0.779791
					81	mono_bench_L18_65_6	0.883197	0.849738	585	39	-48.2253	-22.5462
					105	mono_bench_L18_68_3	0.885082	0.903555	708	0	-1.37071	-20.0844
					128	mono_bench_L18_71_1	0.885438	0.893409	1190	32	-40.6872	-20.0893
					153	mono_bench_L10_50_2	0.887682	0.886055	1187	29	26.867	-17.4879
					139	mono_bench_L12_138_3	0.891481	0.79147	951	36	22.1107	-12.9725
					181	mono_bench_L18_14_3	0.892988	0.865745	697	32	-34.1102	-19.9195
					150	mono_bench_L14_185_4	0.895356	0.73421	461	36	20.1308	-17.6447
					47	mono_bench_L16_61_8	0.900097	0.786239	499	38	-32.0716	1.42338
					5	mono_bench_L12_34_3	0.903467	0.87106	1126	16	1.80917	-2.28263
					143	mono_bench_L16_162_2	0.906126	0.686489	379	6	-19.6493	-9.00527
					16	mono_bench_L18_170_3	0.907402	0.718289	328	38	-29.782	4.41021
					84	mono_bench_L10_177_1	0.909928	0.742999	331	31	17.8184	-9.11823
					50	mono_bench_L12_150_7	0.911438	0.84474	338	13	29.0682	-22.4772
					95	mono_bench_L18_111_8	0.917798	0.834429	956	32	-35.1012	-19.4777
					78	mono_bench_L18_42_6	0.920311	0.68888	874	12	-33.939	-25.2432
					5	mono_bench_L12_168_2	0.92222	0.84498	889	10	16.6223	6.8345
					61	mono_bench_L10_152_1	0.923706	0.836877	269	29	26.5224	-16.7748
					158	mono_bench_L10_185_4	0.924894	0.903141	446	5	11.1257	24.369
					74	mono_bench_L14_154_4	0.92523	0.854014	466	34	-25.101	-14.0398
					94	mono_bench_L14_89_7	0.926987	0.79154	1077	6	-24.4041	-9.22322
					191	mono_bench_L12_121_7	0.928688	0.784686	751	37	-19.9422	29.0776
					28	mono_bench_L14_36_8	0.930794	0.745298	284	31	11.4814	-17.6379
					155	mono_bench_L16_28_5	0.930865	0.817724	539	15	-52.5004	1.60462
					93	mono_bench_L16_89_6	0.933177	0.747196	910	21	7.82903	-16.6415
					33	mono_bench_L16_127_3	0.934873	0.784397	1170	38	-29.8332	11.3252
					143	mono_bench_L14_117_2	0.935789	0.68976	688	25	-7.63117	7.41899
					116	mono_bench_L16_69_5	0.9369	0.755879	280	18	-30.9499	-2.07081
					125	mono_bench_L16_93_4	0.938721	0.796199	358	38	-36.1602	6.20726
					11	mono_bench_L10_146_4	0.940335	0.883605	859	29	27.3791	-17.826
					184	mono_bench_L10_120_8	0.940707	0.8303	239	5	13.3358	31.7888
					160	mono_bench_L18_141_6	0.941454	0.707669	861	18	-24.3951	-3.35021
					165	mono_bench_L18_142_2	0.943914	0.718753	428	39	-46.8197	-20.2029
					185	mono_bench_L18_166_8	0.944719	0.711715	576	38	-33.2743	2.34991
					44	mono_bench_L18_19_5	0.945902	0.774383	578	39	-46.4946	-21.0274
					88	mono_bench_L16_21_1	0.947471	0.875226	583	9	-46.7181	5.74646
					115	mono_bench_L16_136_5	0.953925	0.743487	917	9	-50.5921	8.59293
					145	mono_bench_L18_50_2	0.955967	0.66993	454	38	-32.6662	3.79408
					14	mono_bench_L12_191_7	0.957529	0.737332	197	36	14.8896	-21.0036
					116	mono_bench_L18_159_1	0.957807	0.772632	664	6	-14.9447	3.55288
					32	mono_bench_L10_59_1	0.958361	0.858095	1163	5	15.0624	27.5949
					65	mono_bench_L18_153_4	0.961046	0.856853	447	18	-29.8271	-6.03035
					90	mono_bench_L16_4_3	0.963117	0.742314	274	21	4.90207	-17.5681
					194	mono_bench_L14_78_4	0.964567	0.813874	177	38	-34.9442	10.0494
					140	mono_bench_L14_139_3	0.967042	0.822033	421	6	-22.3316	-2.87662
					118	mono_bench_L16_47_1	0.969398	0.756941	1149	16	-2.15505	1.23069
					101	mono_bench_L18_157_4	0.969735	0.719827	606	39	-46.6803	-20.7574
					1	mono_bench_L16_146_2	0.976469	0.845301	535	6	-18.8491	-10.3573
					191	mono_bench_L18_145_1	0.977658	0.875942	419	18	-32.0074	-5.64041
					174	mono_bench_L10_52_6	0.978739	0.869471	320	17	22.702	14.6808
					182	mono_bench_L18_99_7	0.979379	0.788583	386	23	-39.2719	1.44829
					63	mono_bench_L16_175_6	0.979898	0.787357	237	9	-45.245	9.71107
					66	mono_bench_L10_130_1	0.981218	0.849152	385	5	14.504	28.6075
					75	mono_bench_L18_132_1	0.981717	0.860497	1112	39	-46.8267	-22.0056
					93	mono_bench_L16_17_8	0.984211	0.860631	630	24	-22.7669	-26.483
					6	mono_bench_L14_146_7	0.991729	0.814405	864	18	-34.512	-4.43358
					21	mono_bench_L10_80_6	0.993589	0.888647	750	5	13.0608	25.8906
					17	mono_bench_L16_125_5	0.99371	0.750071	302	7	-7.66801	3.61123
					184	mono_bench_L12_77_3	1.00095	0.686947	138	36	20.9802	-20.9928
					90	mono_bench_L16_111_3	1.00577	0.773822	6	28	-5.11191	-4.88249
					137	mono_bench_L10_183_1	1.00673	0.844848	268	17	25.2782	8.06541
					113	mono_bench_L16_92_1	1.00999	0.951444	87	34	-27.3586	-21.8791
					109	mono_bench_L12_179_8	1.01345	0.86227	613	13	32.1534	-24.4181
					0	mono_bench_L12_56_4	1.01433	0.801735	600	35	6.69339	4.71122
					143	mono_bench_L14_95_4	1.01738	0.673486	224	38	-37.5533	9.96143
					59	mono_bench_L12_85_8	1.02176	0.748278	263	13	27.1837	-24.3471
					3	mono_bench_L14_12_3	1.02309	0.695247	143	25	-8.50412	7.86098
					128	mono_bench_L14_160_4	1.02451	0.765757	159	37	-22.3045	19.4972
					191	mono_bench_L12_144_2	1.02819	0.769752	943	35	7.39866	5.40327
					68	mono_bench_L10_175_3	1.03121	0.827727	1198	29	28.21	-18.9583
					82	mono_bench_L14_20_3	1.03599	0.79811	32	0	-10.1075	-20.2551
					150	mono_bench_L16_140_4	1.03834	0.675064	186	38	-34.0739	7.53553
					87	mono_bench_L10_15_4	1.04081	0.815393	391	1	26.6826	-12.5747
					5	mono_bench_L18_146_6	1.04157	0.887483	894	32	-39.8703	-21.2854
					10	mono_bench_L18_192_2	1.04479	0.879223	3	32	-41.1363	-20.5586
					63	mono_bench_L12_40_8	1.0451	0.750688	867	37	-21.0815	26.6182
					0	mono_bench_L16_123_6	1.04588	0.866796	126	6	-18.9215	-11.1104
					142	mono_bench_L16_72_6	1.04678	0.823063	1129	9	-40.1876	3.2595
					30	mono_bench_L16_37_1	1.04717	0.74065	323	18	-31.8955	-5.31986
					72	mono_bench_L14_199_1	1.04736	0.799509	848	7	-12.581	-3.24372
					22	mono_bench_L8_80_7	1.05656	0.78078	615	3	40.3831	17.5081
					109	mono_bench_L12_157_4	1.05712	0.793798	350	17	22.7145	8.08024
					114	mono_bench_L14_2_3	1.05731	0.769865	165	21	-1.32432	-11.2725
					121	mono_bench_L12_158_7	1.05743	0.779768	129	31	13.8967	-9.72925
					184	mono_bench_L8_0_1	1.05971	0.827521	1089	27	36.802	-5.95814
					171	mono_bench_L16_75_8	1.06251	0.82033	1103	15	-52.2056	3.18363
					159	mono_bench_L16_51_8	1.06296	0.66832	931	6	-15.4348	2.17177
					31	mono_bench_L18_59_8	1.0638	0.771106	489	32	-38.2547	-24.2519
					185	mono_bench_L16_12_1	1.06865	0.775658	257	38	-31.5639	0.835914
					131	mono_bench_L12_11_4	1.07219	0.714174	692	11	-17.9773	34.7166
					67	mono_bench_L16_41_4	1.07305	0.765726	790	38	-34.4474	7.24661
					99	mono_bench_L16_157_2	1.07545	0.680905	363	36	17.6772	-18.4516
					63	mono_bench_L18_40_8	1.07595	0.745043	21	4	-47.7725	-13.933
					55	mono_bench_L16_152_3	1.07876	0.779368	1136	38	-32.6841	6.87112
					187	mono_bench_L12_5_4	1.08023	0.928556	1113	17	23.1549	7.49732
					50	mono_bench_L18_151_7	1.08194	0.668106	1009	12	-29.5881	-24.7399
					148	mono_bench_L10_161_8	1.08255	0.8205	575	5	15.7065	28.2883
					88	mono_bench_L14_178_4	1.08318	0.821908	94	21	-4.97645	-12.4848
					100	mono_bench_L10_156_4	1.08468	0.764495	1015	5	13.6337	32.4564
					42	mono_bench_L10_60_3	1.08739	0.682438	430	29	31.2274	-18.429
					83	mono_bench_L16_13_2	1.08891	0.841705	470	23	-41.6729	1.59914
					16	mono_bench_L14_35_5	1.08977	0.64534	1020	7	-11.9544	-0.412522
					59	mono_bench_L16_107_6	1.09248	0.680902	265	15	-51.8234	6.65899
					107	mono_bench_L16_113_2	1.09481	0.719886	862	38	-34.6256	6.95611
					41	mono_bench_L10_194_7	1.09601	0.954297	429	17	28.052	14.7756
					63	mono_bench_L16_130_6	1.09884	0.678275	744	2	-28.8943	14.3347
					44	mono_bench_L18_84_2	1.10104	0.727088	1034	4	-43.7182	-15.5647
					110	mono_bench_L10_45_3	1.1029	0.775617	160	17	22.943	14.0444
					7	mono_bench_L12_79_8	1.10402	0.851253	89	19	-14.3974	22.3888
					141	mono_bench_L10_94_3	1.10866	0.830214	163	5	13.0808	28.3316
					36	mono_bench_L18_172_6	1.11028	0.642498	1197	18	-29.637	-7.7132
					1	mono_bench_L12_167_7	1.11032	0.953001	1125	38	-37.3513	13.1491
					165	mono_bench_L14_75_2	1.11037	0.825827	962	18	-34.696	-4.35953
					100	mono_bench_L10_111_5	1.11099	0.837675	944	5	12.671	26.2985
					137	mono_bench_L18_94_7	1.1143	0.661049	883	38	-28.8607	3.64381
					117	mono_bench_L10_135_8	1.11764	0.832392	1111	5	12.7535	32.6125
					44	mono_bench_L14_128_5	1.1231	0.77832	453	13	29.423	-25.487
					154	mono_bench_L12_27_5	1.12568	0.727227	502	37	-20.8094	26.9574
					191	mono_bench_L10_77_2	1.12965	0.772497	262	26	37.6444	-15.6294
					61	mono_bench_L16_86_1	1.13	0.744373	682	9	-44.7622	6.90838
					189	mono_bench_L14_122_4	1.13174	0.721055	673	2	-28.7253	17.8504
					147	mono_bench_L16_50_4	1.1342	0.755523	693	34	-27.4307	-20.0595
					191	mono_bench_L10_99_8	1.13486	0.704374	952	1	33.4782	-12.3861
					158	mono_bench_L14_141_4	1.13527	0.842101	875	36	17.7459	-15.5277
					52	mono_bench_L18_129_4	1.139	0.763947	255	39	-48.0387	-20.9539
					185	mono_bench_L16_166_8	1.13922	0.763573	822	38	-37.4747	4.817
					103	mono_bench_L18_135_2	1.13964	0.635819	1120	24	-21.0098	-19.2183
					170	mono_bench_L18_165_2	1.14222	0.709933	717	38	-33.2031	4.26732
					93	mono_bench_L10_110_6	1.14346	0.730165	706	29	31.1024	-18.4268
					75	mono_bench_L8_64_1	1.14631	0.765925	747	20	32.1462	3.79953
					71	mono_bench_L18_154_1	1.14885	0.850635	482	18	-27.0933	-1.52734
					101	mono_bench_L18_112_5	1.14887	0.691254	185	39	-44.6516	-19.2246
					78	mono_bench_L18_109_7	1.15	0.664034	1181	38	-31.1658	5.10944
					38	mono_bench_L16_60_7	1.15067	0.788811	248	31	10.4159	-14.3813
					80	mono_bench_L12_109_1	1.1546	0.748964	242	31	13.0767	-15.8319
					153	mono_bench_L16_185_7	1.15519	0.623444	798	21	-2.4168	-12.0275
					99	mono_bench_L8_134_7	1.15973	0.797372	567	27	36.268	-5.15681
					67	mono_bench_L16_176_1	1.16538	0.716614	973	9	-44.6126	8.57885
					64	mono_bench_L8_153_3	1.1681	0.748596	780	26	43.4957	-6.71002
					0	mono_bench_L8_191_1	1.172	0.868616	208	14	51.3092	4.0778
					145	mono_bench_L12_13_8	1.17279	0.744224	198	13	28.2407	-24.391
					126	mono_bench_L18_70_7	1.176	0.890897	755	32	-38.4825	-19.6246
					57	mono_bench_L16_1_2	1.17635	0.89005	609	0	-5.98642	-14.5881
					66	mono_bench_L18_17_5	1.17749	0.747597	521	6	-17.8724	-8.79396
					157	mono_bench_L14_51_6	1.18039	0.762092	1132	23	-35.9238	-3.4954
					162	mono_bench_L12_163_4	1.18075	0.701417	65	16	6.44815	-8.06839
					177	mono_bench_L16_188_4	1.18272	0.652576	314	18	-25.8451	-3.79767
					193	mono_bench_L16_122_8	1.18424	0.804272	330	28	-6.05404	-7.86262
					192	mono_bench_L18_32_8	1.18445	0.85353	69	23	-31.337	-13.6156
					12	mono_bench_L12_57_7	1.18584	0.686511	1036	33	11.0186	-2.07341
					41	mono_bench_L12_127_3	1.18755	0.921533	1175	21	1.90039	-14.9703
					44	mono_bench_L18_10_5	1.18808	0.703701	547	38	-35.0628	1.64474
					104	mono_bench_L14_157_7	1.1907	0.71562	635	2	-25.7071	17.7184
					199	mono_bench_L10_78_1	1.19416	0.69812	495	33	11.7017	-0.139504
					63	mono_bench_L16_63_6	1.19615	0.639587	981	0	-1.68346	-17.886
					82	mono_bench_L14_88_4	1.19648	0.744347	857	23	-35.6534	-4.68252
					120	mono_bench_L14_114_6	1.19992	0.640856	550	7	-6.514	-0.309358
					109	mono_bench_L18_113_4	1.20032	0.832482	541	23	-45.3276	-2.61815
					152	mono_bench_L18_28_2	1.20413	0.829009	608	32	-41.1021	-18.937
					42	mono_bench_L14_173_3	1.20755	0.659286	775	7	-13.4973	-0.473694
					60	mono_bench_L18_63_3	1.20775	0.777643	167	32	-39.2289	-18.1651
					45	mono_bench_L18_106_1	1.20818	0.874047	796	12	-31.3751	-20.9339
					150	mono_bench_L14_140_4	1.20872	0.693195	1052	38	-37.4643	10.7083
					174	mono_bench_L18_30_7	1.21291	0.831279	845	13	32.1918	-26.7981
					109	mono_bench_L10_13_4	1.21829	0.897056	62	5	9.95065	27.1407
					71	mono_bench_L18_41_8	1.21837	0.637802	441	12	-32.0097	-25.3074
					113	mono_bench_L8_45_6	1.21876	0.743886	2	8	45.9931	-4.75976
					168	mono_bench_L12_75_5	1.22252	0.905716	772	36	24.0407	-21.1141
					22	mono_bench_L8_126_1	1.22362	0.804742	749	8	52.7049	-3.41159
					23	mono_bench_L14_148_6	1.22462	0.780249	847	7	-12.6391	-1.42826
					73	mono_bench_L18_199_2	1.22589	0.717256	830	28	-8.40089	-7.83304
					69	mono_bench_L18_198_7	1.22603	0.860102	1130	6	-15.1332	4.68025
					168	mono_bench_L8_1_1	1.22652	0.832453	870	14	51.1138	1.27187
					38	mono_bench_L14_83_5	1.22801	0.764542	58	7	-4.62311	3.42979
					58	mono_bench_L10_174_2	1.22819	0.851519	764	17	25.4274	7.98979
					98	mono_bench_L12_178_6	1.23066	0.761929	1049	37	-24.2889	22.221
					192	mono_bench_L14_32_8	1.23428	0.708914	1031	13	30.484	-24.3352
					64	mono_bench_L16_198_2	1.23706	0.735136	156	0	-7.58057	-13.9112
					120	mono_bench_L8_46_4	1.23742	0.791722	1075	20	39.8888	6.01955
					134	mono_bench_L10_25_3	1.23887	0.713086	1153	1	26.5566	-11.3472
					8	mono_bench_L14_80_1	1.24368	0.670898	1128	7	-9.90977	2.25667
					134	mono_bench_L14_138_6	1.24395	0.797592	1	25	-11.0174	8.09043
					146	mono_bench_L16_117_5	1.24686	0.760117	418	28	-8.40092	-9.53796
					92	mono_bench_L12_133_1	1.24726	0.674825	565	31	12.6823	-9.68124
					13	mono_bench_L18_35_2	1.24808	0.882095	59	6	-15.0802	2.83999
					126	mono_bench_L18_115_3	1.25109	0.821571	218	12	-31.0289	-22.698
					19	mono_bench_L16_35_8	1.25132	0.838557	1192	9	-47.4593	4.30793
					110	mono_bench_L14_46_2	1.25232	0.782913	641	13	32.5205	-25.0868
					3	mono_bench_L18_101_4	1.2535	0.605844	802	38	-32.2059	3.06451
					44	mono_bench_L16_10_5	1.25597	0.818321	598	15	-51.8823	5.12539
					51	mono_bench_L10_150_8	1.25604	0.791355	611	5	13.7638	26.518
					69	mono_bench_L12_197_8	1.25888	0.915422	526	36	15.3279	-20.9029
					177	mono_bench_L8_75_6	1.26016	0.795072	759	8	52.1402	-3.96505
					145	mono_bench_L10_72_1	1.26037	0.668108	636	26	34.7153	-17.4552
					187	mono_bench_L10_76_7	1.26515	0.790618	477	26	35.6115	-20.189
					155	mono_bench_L10_162_6	1.26915	0.726645	715	1	29.3259	-15.3631
					70	mono_bench_L8_198_8	1.26954	0.694725	179	8	43.3681	0.667142
					81	mono_bench_L12_176_7	1.27066	0.800778	984	19	-10.6574	24.354
					54	mono_bench_L18_107_1	1.27208	0.700877	1166	38	-35.0922	2.56228
					65	mono_bench_L18_130_8	1.27246	0.618277	380	6	-16.5181	-2.9145
					158	mono_bench_L14_186_3	1.27703	0.77946	633	2	-30.7955	22.8997
					159	mono_bench_L14_74_5	1.27727	0.693199	683	18	-29.8363	-0.156149
					161	mono_bench_L16_164_2	1.27783	0.646799	48	33	9.55956	-5.87428
					143	mono_bench_L16_139_6	1.28104	0.69888	694	21	0.702285	-11.4641
					91	mono_bench_L8_21_4	1.28718	0.802114	241	8	49.2203	-3.66618
					104	mono_bench_L10_11_1	1.28762	0.712549	836	5	18.8579	27.5213
					46	mono_bench_L10_3_7	1.28794	0.762851	1152	17	19.4632	15.6832
					146	mono_bench_L12_50_3	1.29137	0.747708	1023	11	-17.8031	31.0598
					179	mono_bench_L12_120_3	1.2932	0.765993	1184	35	8.03543	2.42585
					23	mono_bench_L10_125_3	1.29966	0.755972	654	20	40.0897	9.16398
					137	mono_bench_L8_13_8	1.29986	0.755735	221	14	57.461	-0.700016
					74	mono_bench_L10_108_4	1.29989	0.731823	757	1	26.4511	-8.15292
					31	mono_bench_L18_82_7	1.30598	0.654922	629	6	-18.4038	-2.18677
					155	mono_bench_L8_95_8	1.30629	0.771308	422	8	40.058	0.524291
					73	mono_bench_L16_64_7	1.30886	0.747147	992	23	-39.5434	-3.71411
					53	mono_bench_L10_61_6	1.30992	0.751728	10	33	15.28	0.0128736
					11	mono_bench_L12_146_4	1.31296	0.79551	528	19	-11.3608	25.0663
					82	mono_bench_L10_64_8	1.31354	0.825752	877	5	15.4612	26.3597
					56	mono_bench_L14_40_1	1.31359	0.697014	979	2	-29.1336	18.8516
					15	mono_bench_L10_57_2	1.31399	0.702984	1177	10	13.2097	6.28739
					131	mono_bench_L14_48_5	1.31431	0.702174	618	21	7.99594	-16.8989
					28	mono_bench_L8_171_7	1.31518	0.875678	986	20	34.9462	8.68825
					117	mono_bench_L14_92_5	1.31625	0.805969	247	16	-1.70287	1.03952
					110	mono_bench_L12_1_7	1.31791	0.686227	50	33	12.3805	-3.43202
					172	mono_bench_L10_75_1	1.32407	0.835149	604	29	31.6971	-18.5529
					49	mono_bench_L8_83_8	1.3251	0.815862	487	8	51.1634	-2.56966
					193	mono_bench_L12_3_2	1.32595	0.718803	820	11	-13.2599	27.622
					42	mono_bench_L12_8_3	1.32664	0.812393	22	11	-18.286	31.7664
					144	mono_bench_L10_7_1	1.3294	0.723425	100	10	13.2205	6.29296
					85	mono_bench_L18_110_6	1.32948	0.708045	677	12	-30.0951	-25.323
					132	mono_bench_L8_2_5	1.32976	0.755904	435	14	57.4347	-1.96814
					91	mono_bench_L12_20_4	1.33351	0.683659	511	19	-10.8104	24.5753
					142	mono_bench_L18_117_1	1.33368	0.573154	710	4	-45.5073	-17.9241
					62	mono_bench_L14_153_1	1.3338	0.682066	478	23	-35.8193	-3.29115
					73	mono_bench_L12_175_8	1.33499	0.693639	251	31	16.2039	-7.862
					10	mono_bench_L8_124_7	1.33588	0.779954	115	8	45.9452	-5.16843
					186	mono_bench_L16_77_5	1.33695	0.610655	372	31	12.7978	-13.5678
					20	mono_bench_L10_147_4	1.33947	0.822525	1078	5	11.8912	26.095
					112	mono_bench_L18_158_6	1.34194	0.703295	978	38	-30.8314	4.51365
					83	mono_bench_L14_43_2	1.34301	0.803844	246	2	-29.2187	26.8454
					11	mono_bench_L18_57_6	1.34685	0.743988	467	12	-30.3598	-24.8957
					9	mono_bench_L12_123_7	1.34734	0.825057	114	1	23.0502	-8.59139
					188	mono_bench_L14_0_5	1.34793	0.684835	725	2	-30.7167	21.5023
					156	mono_bench_L10_27_7	1.34864	0.732279	355	5	16.3517	29.3874
					67	mono_bench_L14_86_7	1.35119	0.695886	842	16	4.65485	-8.89258
					10	mono_bench_L18_124_7	1.35218	0.634501	972	24	-19.5627	-19.3023
					165	mono_bench_L16_187_1	1.35246	0.656862	92	21	4.97417	-14.3855
					131	mono_bench_L8_70_4	1.35389	0.753259	130	27	39.7497	-5.77972
					12	mono_bench_L12_101_5	1.35469	0.813328	462	37	-17.5246	28.4104
					160	mono_bench_L8_73_7	1.3611	0.820459	1169	8	46.0675	5.30761
					55	mono_bench_L14_197_2	1.36116	0.758393	869	2	-29.3282	18.8106
					187	mono_bench_L10_188_6	1.36287	0.785779	638	17	26.0938	15.212
					160	mono_bench_L16_97_3	1.36295	0.722069	813	21	-1.63983	-14.7999
					122	mono_bench_L16_70_3	1.36651	0.638077	397	15	-51.4175	4.5081
					34	mono_bench_L16_194_8	1.36828	0.740785	707	9	-46.4855	8.48546
					56	mono_bench_L16_85_5	1.37124	0.85347	549	9	-45.2488	4.03219
					161	mono_bench_L8_186_6	1.37154	0.772259	343	8	46.808	-4.26944
					168	mono_bench_L10_74_6	1.37333	0.802965	1041	5	15.38	26.3093
					171	mono_bench_L18_75_8	1.37499	0.773158	142	39	-45.3167	-21.659
					173	mono_bench_L12_164_6	1.3797	0.731559	56	31	15.1288	-15.1825
					6	mono_bench_L16_169_2	1.38111	0.661373	1061	21	7.96653	-15.1799
					52	mono_bench_L18_174_4	1.38396	0.77071	768	32	-42.3559	-18.4066
					78	mono_bench_L14_132_4	1.385	0.625784	1123	7	-9.02543	2.98648
					107	mono_bench_L16_158_1	1.38632	0.684321	144	38	-34.5375	4.42494
					110	mono_bench_L12_135_1	1.38901	0.917241	161	35	9.71074	3.03711
					73	mono_bench_L16_154_3	1.38995	0.674464	794	15	-48.3389	2.34995
					76	mono_bench_L8_154_6	1.39315	0.735316	805	14	57.7175	0.300888
					56	mono_bench_L10_12_8	1.39742	0.755969	366	1	28.2848	-15.1178
					122	mono_bench_L16_159_7	1.40116	0.714836	310	15	-50.3771	6.07706
					141	mono_bench_L10_138_5	1.40214	0.712549	18	5	16.7874	29.9743
					194	mono_bench_L12_55_7	1.40696	0.64861	474	16	-3.39515	6.90892
					166	mono_bench_L14_142_3	1.41124	0.647087	403	2	-31.2602	22.8279
					22	mono_bench_L14_171_1	1.41351	0.67613	140	2	-29.2464	23.6784
					71	mono_bench_L18_87_2	1.4223	0.622477	256	18	-27.3099	0.440352
					91	mono_bench_L14_21_4	1.42296	0.67158	411	7	-11.8818	-0.265931
					17	mono_bench_L8_10_2	1.42436	0.684047	950	14	56.4609	4.10977
					56	mono_bench_L10_39_1	1.42714	0.749385	152	1	35.8601	-12.9216
					25	mono_bench_L10_10_2	1.43129	0.759997	1097	27	31.5316	-4.48531
					68	mono_bench_L8_40_5	1.43162	0.769483	890	20	34.6419	9.06005
					61	mono_bench_L14_130_4	1.43344	0.663252	392	2	-28.9565	22.0965
					43	mono_bench_L12_10_4	1.43625	0.664181	971	36	21.9494	-15.3151
					67	mono_bench_L16_153_6	1.43765	0.646468	800	18	-28.8405	-7.53048
					82	mono_bench_L14_65_7	1.43826	0.6887	812	37	-22.0913	19.3393
					121	mono_bench_L8_159_6	1.43839	0.776277	326	14	52.3217	2.65194
					84	mono_bench_L14_17_7	1.44013	0.670158	756	2	-30.6545	15.2131
					137	mono_bench_L14_26_5	1.44034	0.683607	442	25	-9.84543	10.0058
					172	mono_bench_L18_98_6	1.44763	0.762574	47	38	-35.9523	3.66047
					104	mono_bench_L14_112_8	1.45006	0.629038	209	36	17.7123	-17.8404
					94	mono_bench_L12_44_4	1.45166	0.745063	407	16	6.4346	-7.10987
					110	mono_bench_L10_1_7	1.4538	0.849827	351	5	20.5694	23.0933
					172	mono_bench_L14_14_2	1.45736	0.835458	321	16	-2.91606	4.06718
					173	mono_bench_L14_165_5	1.45933	0.749779	734	36	18.085	-20.4311
					95	mono_bench_L16_44_5	1.46128	0.659965	110	12	-31.9842	-25.9081
					134	mono_bench_L16_161_2	1.46129	0.732758	853	0	-3.50597	-19.6485
					30	mono_bench_L16_149_4	1.46234	0.627742	157	9	-49.41	8.46742
					152	mono_bench_L14_73_7	1.46984	0.715154	696	18	-25.1357	-5.12613
					135	mono_bench_L18_138_7	1.46998	0.608579	34	18	-26.4086	1.4305
					110	mono_bench_L12_46_2	1.47115	0.777334	1056	16	2.03342	-2.31948
					45	mono_bench_L8_128_6	1.47306	0.736894	799	20	36.3721	4.05775
					92	mono_bench_L8_88_6	1.47593	0.772645	1000	20	34.1713	9.68188
					104	mono_bench_L14_180_2	1.47761	0.766964	1038	38	-37.7118	7.81482
					96	mono_bench_L14_90_1	1.47944	0.735891	667	36	15.3306	-18.3485
					112	mono_bench_L8_91_1	1.48298	0.767527	887	20	36.9752	2.59313
					89	mono_bench_L8_178_5	1.48349	0.809048	1016	20	33.91	9.93384
					179	mono_bench_L12_142_8	1.48373	0.678409	691	11	-20.6847	35.9308
					195	mono_bench_L16_145_5	1.48409	0.761597	709	23	-33.588	-14.1906
					64	mono_bench_L12_63_7	1.48547	0.770635	739	16	-0.69266	-1.71085
					30	mono_bench_L8_104_4	1.4868	0.789899	1026	14	54.0615	2.16721
					16	mono_bench_L14_81_1	1.4871	0.764802	829	25	-13.6304	11.4752
					73	mono_bench_L14_131_8	1.48762	0.670957	53	7	-11.0624	1.17767
					5	mono_bench_L16_34_3	1.48799	0.621576	758	9	-42.9291	6.61313
					143	mono_bench_L8_184_6	1.48893	0.750371	1145	20	37.8543	7.96832
					15	mono_bench_L10_79_8	1.49236	0.798713	243	26	38.8415	-14.5358
					93	mono_bench_L10_133_2	1.49866	0.727753	819	26	38.99	-12.6036
					21	mono_bench_L8_35_2	1.50399	0.796184	849	8	47.8247	-6.23613
					14	mono_bench_L8_79_7	1.50799	0.752794	102	8	48.5339	-2.88774
					55	mono_bench_L8_84_5	1.51242	0.74133	452	14	51.7972	1.75488
					79	mono_bench_L16_132_5	1.51721	0.747554	178	21	5.71132	-16.7803
					179	mono_bench_L16_99_4	1.51833	0.788264	761	28	-5.29732	-6.82979
					157	mono_bench_L10_140_3	1.52522	0.818693	1068	5	17.8892	26.6621
					107	mono_bench_L14_23_2	1.52718	0.885456	1063	36	21.5698	-20.5629
					51	mono_bench_L12_105_8	1.52733	0.668405	599	36	24.0115	-17.0615
					167	mono_bench_L12_2_8	1.53145	0.740433	1121	31	10.4351	-21.4206
					127	mono_bench_L10_159_4	1.53169	0.752131	644	27	28.5027	-5.28236
					153	mono_bench_L10_139_8	1.53172	0.625388	439	1	30.3583	-10.9087
					19	mono_bench_L16_193_2	1.53416	0.707487	675	9	-43.1628	6.68523
					64	mono_bench_L18_108_2	1.53729	0.59349	778	32	-36.3675	-18.4317
					154	mono_bench_L8_185_8	1.54067	0.789004	810	8	45.5291	-2.2401
					72	mono_bench_L12_198_2	1.54197	0.839689	151	10	17.0245	7.56279
					64	mono_bench_L12_41_1	1.5422	0.687337	1087	13	28.773	-24.0479
					183	mono_bench_L10_165_7	1.54402	0.748158	741	10	14.2658	6.70296
					139	mono_bench_L14_72_3	1.54546	0.692366	933	2	-27.2502	21.2347
					42	mono_bench_L14_38_4	1.55236	0.738527	230	25	-19.7893	8.99021
					173	mono_bench_L12_53_4	1.55402	0.811226	293	36	19.1288	-15.5307
					79	mono_bench_L12_65_4	1.55901	0.68096	929	36	20.5851	-19.0676
					186	mono_bench_L14_77_5	1.55994	0.810467	548	25	-14.4683	5.35299
					129	mono_bench_L12_71_2	1.56069	0.71429	315	36	20.764	-12.5983
					27	mono_bench_L16_59_4	1.5617	0.744983	742	9	-46.1938	7.77226
					55	mono_bench_L8_3_8	1.56194	0.780498	14	8	43.9868	-3.76789
					51	mono_bench_L14_151_8	1.563	0.68356	1039	2	-34.9346	19.0161
					120	mono_bench_L8_137_1	1.56788	0.7525	735	3	43.4323	21.2152
					191	mono_bench_L10_31_8	1.56801	0.713798	553	29	32.4496	-18.4029
					160	mono_bench_L14_164_1	1.56916	0.615033	901	38	-34.9101	9.96714
					78	mono_bench_L10_87_1	1.57077	0.71266	771	29	32.4681	-20.8026
					150	mono_bench_L18_96_2	1.57236	0.646157	31	6	-19.846	-2.11926
					17	mono_bench_L16_81_2	1.5736	0.636161	695	15	-50.5737	6.28966
					141	mono_bench_L18_139_4	1.57394	0.711622	412	18	-26.3839	1.89323
					54	mono_bench_L14_152_2	1.5742	0.699077	264	13	31.4174	-25.7559
					107	mono_bench_L14_68_5	1.57518	0.743475	329	23	-34.0396	-8.08366
					51	mono_bench_L10_128_4	1.57693	0.85196	456	5	12.6376	30.6931
					140	mono_bench_L12_49_5	1.57968	0.634528	816	16	6.96757	-11.5342
					197	mono_bench_L10_0_6	1.58216	0.783889	78	27	32.111	-7.29427
					154	mono_bench_L14_96_6	1.58355	0.671428	993	16	-0.0421459	-5.01684
					130	mono_bench_L16_71_3	1.58487	0.640018	57	16	4.11513	-7.79102
					102	mono_bench_L8_112_6	1.58966	0.852593	1057	14	53.4522	2.45126
					175	mono_bench_L8_165_7	1.58974	0.807211	368	14	55.4761	1.37211
					106	mono_bench_L8_23_1	1.59655	0.734917	662	26	44.1606	-6.14003
					164	mono_bench_L18_18_6	1.59732	0.719186	149	12	-30.5195	-25.6609
					95	mono_bench_L12_67_2	1.59998	0.775735	591	19	-14.4282	22.9626
					37	mono_bench_L12_194_3	1.60007	0.72764	699	37	-17.5321	28.543
					63	mono_bench_L12_107_2	1.60401	0.744254	261	37	-23.81	22.8507
					36	mono_bench_L14_195_1	1.60486	0.717435	15	21	-0.247859	-15.4783
					1	mono_bench_L8_168_6	1.60541	0.764552	855	8	40.9993	-0.104871
					158	mono_bench_L8_28_8	1.60554	0.77477	291	27	43.929	-8.67076
					47	mono_bench_L12_17_2	1.60793	0.71378	942	13	26.663	-22.757
					189	mono_bench_L8_189_7	1.61002	0.722661	124	27	41.2304	-7.16798
					40	mono_bench_L14_105_5	1.61036	0.789702	342	0	-6.64259	-20.0787
					174	mono_bench_L18_53_5	1.61369	0.701995	628	28	-7.51916	-9.46778
					17	mono_bench_L10_169_5	1.61432	0.705686	190	1	27.4029	-9.04214
					106	mono_bench_L12_22_2	1.61466	0.706895	995	36	17.9407	-13.045
					160	mono_bench_L16_74_6	1.62032	0.70156	841	21	6.72894	-16.9306
					125	mono_bench_L8_25_2	1.62411	0.768324	1006	8	50.2469	2.19974
					159	mono_bench_L10_118_1	1.63205	0.847284	897	5	19.2556	24.1824
					155	mono_bench_L14_18_5	1.63546	0.685201	1135	7	-4.41721	1.99493
					164	mono_bench_L8_51_5	1.63847	0.74095	614	20	44.1452	6.55312
					57	mono_bench_L12_196_5	1.63872	0.860921	211	33	16.2235	0.528376
					15	mono_bench_L8_192_7	1.64238	0.73308	939	14	52.8688	3.88812
					25	mono_bench_L8_103_8	1.64349	0.831921	1037	27	38.3398	-9.45514
					99	mono_bench_L12_111_4	1.64916	0.867374	16	19	-6.41442	16.1618
					109	mono_bench_L14_91_6	1.6505	0.74037	982	0	-9.42642	-20.0844
					3	mono_bench_L18_34_1	1.65186	0.632912	400	4	-46.2606	-17.0014
					39	mono_bench_L8_150_4	1.65605	0.787495	352	14	56.0231	5.51444
					40	mono_bench_L18_105_5	1.65833	0.716122	362	18	-30.2926	-4.07087
					77	mono_bench_L14_109_6	1.6598	0.679071	1194	35	4.93776	4.67433
					190	mono_bench_L14_7_7	1.66199	0.652264	736	25	-18.7862	8.67969
					109	mono_bench_L10_67_8	1.66495	0.755567	401	27	37.9354	-5.91075
					154	mono_bench_L10_95_7	1.668	0.716811	589	1	26.0971	-10.2106
					8	mono_bench_L10_33_7	1.66861	0.715475	965	26	41.1192	-10.2261
					197	mono_bench_L10_122_4	1.66988	0.705546	660	1	33.3098	-9.48949
					186	mono_bench_L16_144_5	1.67179	0.717242	946	6	-16.1157	-2.53928
					165	mono_bench_L8_9_6	1.67361	0.73238	1118	8	42.9998	-1.614
					173	mono_bench_L10_187_1	1.67524	0.669736	1008	1	29.9237	-11.0278
					22	mono_bench_L12_58_8	1.67538	0.664012	661	11	-17.2548	32.9558
					78	mono_bench_L14_42_6	1.67696	0.665713	496	16	4.4199	-8.81128
					92	mono_bench_L18_13_3	1.67948	0.668099	684	18	-26.133	1.34557
					39	mono_bench_L8_59_8	1.68184	0.768739	997	20	40.9238	7.2172
					10	mono_bench_L12_80_3	1.68722	0.745954	637	33	10.496	-4.16096
					166	mono_bench_L10_97_1	1.6884	0.692094	928	1	28.1325	-12.6132
					125	mono_bench_L14_182_6	1.69674	0.743491	472	6	-22.4042	-6.4396
					143	mono_bench_L16_95_4	1.69838	0.668555	109	4	-44.887	-13.4232
					58	mono_bench_L12_129_2	1.69863	0.719314	1162	26	36.8178	-18.482
					185	mono_bench_L14_144_4	1.69894	0.64432	11	25	-12.7602	12.1581
					162	mono_bench_L8_119_3	1.70014	0.818167	376	14	56.5111	0.715069
					149	mono_bench_L8_49_6	1.70091	0.778337	839	8	45.0753	-0.296862
					105	mono_bench_L8_44_7	1.70262	0.758739	423	20	34.0678	3.11259
					4	mono_bench_L8_101_5	1.70586	0.723458	473	20	40.9571	12.3535
					74	mono_bench_L10_86_6	1.70736	0.754397	1176	5	14.5748	23.3559
					110	mono_bench_L10_112_6	1.7077	0.742904	217	33	14.9018	2.39615
					161	mono_bench_L12_97_4	1.70919	0.697344	1054	11	-21.2114	35.8867
					53	mono_bench_L16_129_5	1.71031	0.694765	1157	6	-24.888	-9.41005
					132	mono_bench_L8_138_4	1.71043	0.805857	958	30	46.2008	18.0591
					45	mono_bench_L14_196_1	1.7116	0.666161	1090	25	-15.2543	8.26132
					124	mono_bench_L10_24_2	1.7173	0.705386	784	33	10.7598	0.465987
					117	mono_bench_L10_113_4	1.71748	0.720101	533	5	13.4145	25.9341
					37	mono_bench_L10_126_8	1.7192	0.750888	516	1	26.8003	-6.19764
					9	mono_bench_L16_57_4	1.72043	0.674471	681	28	-2.8608	-6.34126
					187	mono_bench_L16_167_1	1.72129	0.7015	1122	15	-50.8373	4.27252
					39	mono_bench_L8_82_7	1.72248	0.770966	273	3	37.1335	18.5147
					108	mono_bench_L8_158_2	1.72265	0.775921	122	14	58.6996	-0.65953
					2	mono_bench_L18_123_8	1.7237	0.605224	1001	23	-41.8162	-9.69751
					192	mono_bench_L12_78_2	1.72828	0.694989	361	33	10.9916	-3.01309
					81	mono_bench_L8_20_2	1.73159	0.747685	493	8	41.5424	2.40711
					18	mono_bench_L10_102_2	1.73515	0.733038	365	1	33.5144	-13.9606
					96	mono_bench_L12_21_1	1.73611	0.682272	228	29	34.9681	-22.9392
					146	mono_bench_L12_184_1	1.73812	0.714351	1154	31	10.4179	-21.4189
					191	mono_bench_L14_167_5	1.73978	0.79759	168	25	-14.1218	9.67995
					61	mono_bench_L8_39_6	1.74208	0.747978	12	20	34.9221	3.0433
					193	mono_bench_L8_100_2	1.74825	0.60927	259	20	37.5543	11.2163
					149	mono_bench_L14_27_8	1.74944	0.743429	20	2	-28.4086	22.49
					111	mono_bench_L14_113_6	1.74954	0.755346	525	7	-7.02518	-1.38457
					73	mono_bench_L8_199_2	1.75096	0.774764	572	14	50.6451	5.98232
					145	mono_bench_L14_162_4	1.75101	0.665217	724	38	-36.1638	11.5919
					116	mono_bench_L8_136_6	1.75955	0.787236	903	14	52.5637	5.049
					104	mono_bench_L16_22_8	1.76142	0.661665	720	9	-39.4831	3.64393
					102	mono_bench_L10_44_4	1.76227	0.771789	588	1	31.896	-13.1031
					116	mono_bench_L8_68_6	1.76355	0.738536	202	14	54.929	-0.3328
					180	mono_bench_L14_166_3	1.76486	0.655094	561	16	2.71219	-7.84775
					182	mono_bench_L8_98_8	1.76503	0.832318	835	20	37.6997	11.1507
					43	mono_bench_L12_38_5	1.76762	0.834846	415	33	11.848	-4.75857
					119	mono_bench_L10_23_6	1.77875	0.711267	809	26	36.4832	-16.8242
					24	mono_bench_L10_35_5	1.78116	0.764177	698	26	38.0006	-14.8445
					72	mono_bench_L10_198_2	1.78201	0.740136	1105	1	32.1418	-13.2259
					163	mono_bench_L8_29_4	1.78227	0.755425	459	8	39.7332	2.23819
					67	mono_bench_L8_108_5	1.78375	0.712871	517	8	48.6774	-0.228081
					83	mono_bench_L14_13_2	1.78514	0.647911	311	7	-6.99312	-1.04424
					155	mono_bench_L10_117_6	1.78566	0.810625	674	26	38.8616	-13.9314
					105	mono_bench_L10_90_2	1.78697	0.722192	905	29	34.0329	-19.0787
					175	mono_bench_L10_142_4	1.78736	0.74098	416	1	25.1931	-10.1305
					31	mono_bench_L8_172_1	1.7888	0.778426	249	20	37.3734	1.99347
					61	mono_bench_L14_175_4	1.78897	0.700225	1188	37	-20.5807	16.845
					144	mono_bench_L8_162_3	1.78928	0.732056	393	8	40.3028	0.00948206
					97	mono_bench_L16_179_4	1.79166	0.683857	594	18	-29.7269	-1.81117
					54	mono_bench_L8_129_6	1.79429	0.735469	1134	30	46.7786	15.2731
					167	mono_bench_L8_142_4	1.79485	0.699595	702	14	52.8991	0.0839306
					51	mono_bench_L12_62_3	1.79947	0.701899	907	36	22.5434	-14.2673
					165	mono_bench_L10_28_7	1.79962	0.690009	131	33	14.3171	1.88352
					6	mono_bench_L10_123_4	1.80904	0.703465	974	27	37.8844	-10.2586
					51	mono_bench_L12_128_4	1.8098	0.804353	791	36	25.3851	-13.667
					140	mono_bench_L10_2_5	1.81181	0.733819	781	33	14.8525	-2.05881
					154	mono_bench_L10_73_1	1.81186	0.811757	1029	27	36.6436	-8.33244
					91	mono_bench_L14_66_7	1.81241	0.695928	347	7	-4.62958	3.33931
					29	mono_bench_L14_3_6	1.81549	0.677597	593	2	-29.711	24.4269
					55	mono_bench_L14_174_7	1.81942	0.752393	754	7	-9.30403	2.59442
					0	mono_bench_L16_191_1	1.82013	0.578646	182	21	5.49654	-16.789
					85	mono_bench_L12_88_7	1.82102	0.692329	977	36	22.3695	-13.263
					119	mono_bench_L8_18_1	1.82233	0.767133	737	8	45.6582	-2.2847
					104	mono_bench_L8_67_3	1.82312	0.836698	574	27	38.3008	-3.0569
					142	mono_bench_L10_116_2	1.82815	0.681003	953	17	18.9955	15.6163
					161	mono_bench_L18_186_6	1.82824	0.719358	612	6	-16.958	-7.12771
					30	mono_bench_L8_58_8	1.83063	0.756656	648	14	60.1166	1.86104
					37	mono_bench_L14_127_7	1.83267	0.659749	229	2	-29.9422	22.6179
					92	mono_bench_L8_6_5	1.8327	0.774851	881	14	54.9403	-1.66613
					183	mono_bench_L12_99_8	1.83554	0.710747	1115	1	32.3292	-15.1797
					37	mono_bench_L12_171_8	1.8428	0.759228	996	11	-21.5312	33.5265
					45	mono_bench_L16_196_1	1.8429	0.647054	216	9	-46.3947	6.75945
					96	mono_bench_L10_89_1	1.8445	0.822098	792	33	13.4185	0.411692
					37	mono_bench_L8_195_2	1.85169	0.756047	966	14	59.4709	2.84498
					149	mono_bench_L18_73_4	1.85474	0.558012	322	12	-36.5407	-23.5028
					124	mono_bench_L12_47_7	1.85526	0.756185	879	16	0.771683	-1.60513
					81	mono_bench_L10_176_7	1.85548	0.747025	128	1	27.8465	-6.53962
					34	mono_bench_L10_82_2	1.85806	0.714687	112	1	25.7333	-6.29074
					101	mono_bench_L14_67_8	1.85879	0.706038	108	21	0.342346	-15.5435
					30	mono_bench_L10_171_1	1.86082	0.768699	135	5	14.6082	23.6446
					119	mono_bench_L14_47_2	1.86375	0.907083	989	13	32.2646	-25.81
					182	mono_bench_L12_188_1	1.8639	0.627333	299	36	14.5934	-18.1572
					183	mono_bench_L12_165_7	1.8643	0.702446	395	31	15.3218	-15.0618
					32	mono_bench_L14_82_8	1.86527	0.727577	396	13	33.2885	-24.5921
					15	mono_bench_L14_147_7	1.86582	0.602807	1084	25	-19.7385	9.01296
					127	mono_bench_L10_18_1	1.86598	0.713678	888	33	13.7982	-1.17922
					139	mono_bench_L10_115_8	1.87315	0.759148	184	33	13.1327	0.371028
					19	mono_bench_L8_148_2	1.87395	0.817546	573	14	59.5866	-0.166973
					31	mono_bench_L14_149_5	1.87603	0.67765	1108	36	19.9275	-17.3362
					160	mono_bench_L8_141_6	1.87619	0.842071	530	27	38.1419	-3.07876
					121	mono_bench_L10_46_5	1.87673	0.729558	924	26	41.5895	-9.63489
					137	mono_bench_L10_71_2	1.87898	0.723613	465	27	35.3106	-6.82104
					53	mono_bench_L18_85_2	1.87916	0.684663	597	18	-29.878	-5.86948
					112	mono_bench_L18_69_1	1.88099	0.644065	947	4	-44.5117	-16.2776
					57	mono_bench_L12_106_5	1.88235	0.636191	475	33	9.95779	-1.32418
					82	mono_bench_L12_199_3	1.88548	0.637665	580	13	31.6457	-23.4277
					91	mono_bench_L10_20_4	1.88599	0.698853	344	26	39.7192	-11.2346
					145	mono_bench_L16_7_2	1.88615	0.790289	1011	24	-18.0123	-19.0237
					82	mono_bench_L8_42_2	1.88796	0.770909	36	8	50.5091	-0.138603
					21	mono_bench_L8_170_8	1.89069	0.758686	672	27	44.2003	-9.3819
					57	mono_bench_L10_62_1	1.89316	0.773023	1085	5	13.174	31.11
					175	mono_bench_L12_187_3	1.89465	0.903976	83	36	23.7357	-20.9626
					54	mono_bench_L8_197_1	1.89769	0.769158	551	8	43.5082	4.17389
					98	mono_bench_L8_4_3	1.90142	0.790035	27	8	42.3972	0.661448
					105	mono_bench_L8_157_8	1.90452	0.790807	340	8	43.5262	0.0216169
					84	mono_bench_L10_42_4	1.90645	0.909541	169	33	15.2958	3.5577
					148	mono_bench_L8_27_7	1.90654	0.649094	518	20	37.4969	7.57057
					150	mono_bench_L8_11_7	1.90668	0.706945	712	30	51.2618	9.12103
					69	mono_bench_L14_108_7	1.90965	0.677834	760	36	21.0354	-15.038
					8	mono_bench_L8_14_6	1.91186	0.738464	188	8	48.8608	4.17455
					61	mono_bench_L8_107_8	1.91296	0.808151	289	8	41.9614	-1.08994
					184	mono_bench_L8_76_4	1.91702	0.677982	325	14	52.5805	-0.869897
					26	mono_bench_L18_126_5	1.92524	0.627764	490	38	-30.5546	1.6177
					100	mono_bench_L14_179_7	1.9307	0.68424	332	25	-11.8967	11.4697
					94	mono_bench_L10_155_7	1.93403	0.834918	278	1	31.32	-13.8351
					104	mono_bench_L14_135_3	1.93892	0.654605	1096	16	3.49991	-5.01879
					129	mono_bench_L10_47_4	1.93933	0.665539	723	27	30.9831	-4.56068
					24	mono_bench_L14_126_3	1.9459	0.6451	512	16	2.67458	-9.0699
					162	mono_bench_L8_7_3	1.94977	0.747124	1059	8	45.1805	3.95433
					65	mono_bench_L10_85_6	1.95356	0.781554	136	27	39.3116	-7.43067
					11	mono_bench_L10_101_4	1.95726	0.650839	797	27	35.4911	-7.07781
					123	mono_bench_L10_114_1	1.95869	0.732423	540	1	28.8085	-7.85514
					43	mono_bench_L10_127_5	1.95886	0.621029	233	27	30.3145	-4.20211
					66	mono_bench_L14_41_3	1.95999	0.699711	666	25	-15.1393	12.4571
					134	mono_bench_L10_182_7	1.9635	0.763731	481	1	27.6812	-11.0189
					118	mono_bench_L10_91_7	1.96586	0.718652	740	5	11.9521	35.0392
					141	mono_bench_L12_26_1	1.96664	0.846983	250	36	18.0849	-13.2222
					170	mono_bench_L8_74_8	1.96704	0.771944	1193	8	45.4404	4.23222
					139	mono_bench_L8_48_5	1.96741	0.781602	1101	14	59.0491	5.02175
					54	mono_bench_L8_61_7	1.96809	0.686347	154	14	51.9477	-0.144103
					108	mono_bench_L10_179_7	1.96923	0.707838	349	8	38.9706	-0.192909
					198	mono_bench_L10_167_4	1.97143	0.762116	175	27	38.4004	-7.19983
					15	mono_bench_L10_34_5	1.9715	0.724139	937	29	26.4261	-19.3176
					154	mono_bench_L8_163_4	1.97697	0.740895	54	8	41.4548	1.65662
					31	mono_bench_L8_81_8	1.97751	0.708465	1051	14	52.9476	0.164369
					15	mono_bench_L8_57_2	1.97767	0.778749	1017	8	46.2798	2.83376
					156	mono_bench_L8_50_5	1.97984	0.771772	1050	20	40.8015	6.93059
					182	mono_bench_L8_53_5	1.98008	0.740659	271	14	54.5359	5.27714
					190	mono_bench_L12_7_7	1.98613	0.689654	381	19	-6.35291	16.1529
					112	mono_bench_L10_22_8	1.98962	0.652286	1143	27	40.4572	-9.4372
					89	mono_bench_L8_133_6	1.99423	0.774275	592	14	56.5063	3.13498
					71	mono_bench_L8_19_8	1.99594	0.796388	902	20	37.7927	3.18959
					153	mono_bench_L8_140_7	1.99791	0.762722	215	8	45.7105	1.39139
					194	mono_bench_L10_189_4	2.00075	0.707646	988	1	35.7997	-12.8334
					80	mono_bench_L8_87_3	2.00329	0.793838	626	14	56.3598	1.91836
					28	mono_bench_L18_36_8	2.01055	0.629198	1133	38	-33.5274	0.485692
					190	mono_bench_L16_189_8	2.01586	0.675438	146	28	-2.8142	-9.51417
					135	mono_bench_L8_26_3	2.0169	0.784776	234	14	57.8469	1.57428
					172	mono_bench_L12_98_6	2.01773	0.817154	815	26	33.9468	-21.7221
					44	mono_bench_L10_83_3	2.02474	0.765387	317	31	15.1957	-4.61753
					59	mono_bench_L10_151_8	2.02479	0.745951	1048	26	42.3618	-8.64367
					104	mono_bench_L8_135_3	2.03096	0.686942	174	30	45.7076	15.7591
					186	mono_bench_L8_5_3	2.03106	0.719347	404	8	47.4667	1.4259
					8	mono_bench_L8_33_7	2.04538	0.739674	1117	14	56.6669	1.59212
					14	mono_bench_L8_125_2	2.04679	0.794017	318	8	49.8549	3.34777
					128	mono_bench_L16_115_5	2.04805	0.651347	1073	9	-40.4139	5.3356
					189	mono_bench_L8_54_3	2.05092	0.791221	281	8	50.0116	-0.802986
					185	mono_bench_L12_143_5	2.05545	0.69196	970	26	33.9577	-21.2158
					98	mono_bench_L12_156_2	2.05718	0.634014	79	19	-10.704	21.69
					131	mono_bench_L10_70_4	2.06261	0.731645	294	1	30.5538	-13.2071
					47	mono_bench_L8_173_8	2.06353	0.757471	501	8	44.8226	0.0627596
					182	mono_bench_L14_54_4	2.07065	0.701487	373	35	3.24271	3.28075
					91	mono_bench_L18_44_1	2.07394	0.665398	1062	21	-0.440407	-9.30965
					190	mono_bench_L8_122_5	2.07444	0.74587	307	14	55.7182	2.87176
					31	mono_bench_L10_36_3	2.07465	0.728664	527	1	23.5956	-9.09702
					58	mono_bench_L10_84_8	2.07479	0.667268	306	27	33.2096	-5.62934
					107	mono_bench_L18_91_4	2.08153	0.727328	19	38	-30.5172	2.56614
					142	mono_bench_L10_48_8	2.08839	0.709122	949	1	29.7718	-9.37574
					96	mono_bench_L8_156_8	2.09012	0.710162	103	8	50.0706	-0.0731461
					5	mono_bench_L8_169_1	2.091	0.781426	1076	20	41.9869	12.2887
					101	mono_bench_L10_134_1	2.09373	0.742478	850	33	12.4432	2.36444
					122	mono_bench_L10_69_3	2.09422	0.677595	382	27	41.5458	-4.33948
					181	mono_bench_L14_99_6	2.0968	0.638238	621	35	1.7741	3.46923
					14	mono_bench_L12_35_3	2.09708	0.687216	826	33	8.8984	-3.65757
					66	mono_bench_L8_63_1	2.09906	0.701379	718	3	42.0219	17.0312
					176	mono_bench_L8_188_3	2.10105	0.73321	327	8	44.4139	6.28163
					181	mono_bench_L10_53_4	2.10126	0.70652	117	33	12.2358	-0.586913
					63	mono_bench_L14_198_1	2.10223	0.638629	1110	25	-14.4945	10.4507
					177	mono_bench_L8_143_5	2.10287	0.747899	941	8	39.0526	-2.43402
					166	mono_bench_L10_163_8	2.11774	0.765642	916	5	12.0354	26.5951
					67	mono_bench_L18_131_2	2.11915	0.627323	77	4	-45.7886	-15.3631
					188	mono_bench_L8_99_5	2.12982	0.698186	1095	14	54.0298	0.578228
					111	mono_bench_L10_68_1	2.14516	0.764931	43	8	41.3054	-3.21325
					180	mono_bench_L10_98_6	2.14887	0.69411	713	1	27.9518	-9.1136
					5	mono_bench_L14_124_2	2.1493	0.661537	999	2	-27.7848	24.4148
					91	mono_bench_L10_43_2	2.14988	0.80879	562	20	40.3738	9.3214
					170	mono_bench_L10_186_7	2.151	0.679952	617	27	34.2875	-6.18108
					52	mono_bench_L8_15_1	2.15914	0.740256	544	8	44.7416	1.30659
					196	mono_bench_L10_144_7	2.16004	0.708805	4	33	17.5724	3.08009
					17	mono_bench_L16_14_7	2.16073	0.66771	457	9	-42.9127	2.42933
					145	mono_bench_L8_72_1	2.16097	0.717512	766	20	38.2689	2.61667
					172	mono_bench_L8_52_4	2.16249	0.760011	485	8	44.2856	3.0911
					172	mono_bench_L16_98_6	2.17001	0.800639	1195	9	-39.9991	2.09646
					198	mono_bench_L16_168_3	2.17114	0.660406	886	28	-4.13967	-6.25962
					127	mono_bench_L8_182_8	2.17349	0.787768	786	8	39.6759	2.35819
					33	mono_bench_L12_126_4	2.17486	0.677096	773	16	-0.809028	-1.47962
					53	mono_bench_L10_173_6	2.17854	0.740951	769	33	14.2493	-1.62469
					22	mono_bench_L14_193_5	2.18203	0.681897	405	25	-13.7561	12.9254
					52	mono_bench_L16_15_1	2.19495	0.656349	288	28	-4.93929	-7.17399
					32	mono_bench_L12_37_3	2.19725	0.705042	55	33	10.2702	-2.11714
					118	mono_bench_L8_24_4	2.19801	0.799169	655	14	57.5383	3.71392
					143	mono_bench_L8_71_8	2.20082	0.664534	298	8	46.5403	-0.469573
					34	mono_bench_L16_172_4	2.2026	0.682063	231	28	-2.71322	-8.94246
					47	mono_bench_L8_196_3	2.20403	0.763706	195	8	45.8204	-0.193872
					149	mono_bench_L12_139_4	2.2129	0.64644	714	11	-21.7295	35.5708
					29	mono_bench_L10_103_4	2.21418	0.727277	93	5	19.5436	24.0052
					138	mono_bench_L12_94_8	2.21508	0.706994	23	1	24.1898	-7.00931
					35	mono_bench_L8_36_7	2.21736	0.782126	375	20	42.9286	10.4215
					106	mono_bench_L8_180_4	2.21972	0.754997	81	14	50.5694	3.4859
					29	mono_bench_L10_81_6	2.22504	0.709184	1186	27	38.5921	-6.54443
					32	mono_bench_L12_103_7	2.22517	0.6861	1024	1	27.5771	-10.4506
					45	mono_bench_L8_151_2	2.22556	0.804002	80	30	53.1212	9.84269
					46	mono_bench_L18_61_7	2.2262	0.702845	732	4	-46.1238	-15.1997
					174	mono_bench_L14_53_5	2.24788	0.618268	399	28	-3.06522	-5.31714
					126	mono_bench_L10_181_8	2.25121	0.688293	607	5	12.6642	34.8635
					181	mono_bench_L18_121_5	2.25129	0.593596	515	6	-17.7388	-4.62136
					85	mono_bench_L10_154_7	2.26605	0.687067	449	1	28.3442	-11.6906
					144	mono_bench_L8_139_7	2.26684	0.629044	680	30	52.4409	16.5274
					130	mono_bench_L8_160_6	2.26896	0.699904	1127	30	47.3311	15.4295
					29	mono_bench_L14_59_6	2.27767	0.6134	863	16	4.22356	-10.1546
					29	mono_bench_L10_170_8	2.28018	0.791571	303	5	16.0102	21.9207
					55	mono_bench_L10_196_3	2.29205	0.694752	1081	27	40.1685	-4.16933
					197	mono_bench_L8_55_2	2.29823	0.762819	451	30	51.0405	12.003
					174	mono_bench_L10_164_7	2.30439	0.687099	908	29	33.9016	-19.4096
					161	mono_bench_L16_52_1	2.30972	0.668411	203	21	4.28669	-17.6729
					155	mono_bench_L8_118_5	2.31362	0.761823	71	14	54.2309	3.48931
					58	mono_bench_L8_62_2	2.314	0.789176	919	27	37.9676	-3.63914
					181	mono_bench_L8_31_6	2.31653	0.72302	383	14	60.4528	3.07775
					82	mono_bench_L8_132_8	2.33157	0.786886	164	3	45.4301	17.7009
					183	mono_bench_L8_121_7	2.34262	0.677659	770	14	55.08	3.57751
					3	mono_bench_L8_78_5	2.34695	0.750015	341	3	44.0216	17.012
					28	mono_bench_L12_82_4	2.34748	0.690875	295	31	16.059	-5.67623
					45	mono_bench_L8_60_6	2.35	0.804131	582	14	56.0396	3.80151
					159	mono_bench_L12_185_5	2.35338	0.697135	783	37	-16.1722	22.7595
					126	mono_bench_L14_25_3	2.35424	0.69406	873	7	-3.73861	-1.17059
					92	mono_bench_L10_88_6	2.35547	0.696076	1161	33	16.6855	3.27406
					19	mono_bench_L12_81_4	2.35845	0.691182	1028	19	-11.6334	18.7694
					23	mono_bench_L8_193_6	2.35879	0.780878	701	14	54.1397	4.54418
					51	mono_bench_L8_174_3	2.3594	0.716173	509	14	57.839	7.02311
					150	mono_bench_L18_16_2	2.36152	0.705848	207	4	-46.6756	-13.4128
					130	mono_bench_L8_183_2	2.36156	0.70185	1156	14	58.8527	1.918
					35	mono_bench_L16_83_2	2.36819	0.608497	205	21	5.10071	-13.3718
					199	mono_bench_L10_55_4	2.36832	0.678266	309	17	28.0414	6.48405
					3	mono_bench_L8_146_4	2.36898	0.762365	558	14	58.2165	3.06259
					0	mono_bench_L14_101_1	2.37205	0.664696	785	35	6.51563	2.82176
					16	mono_bench_L12_124_5	2.37913	0.598451	137	36	21.6844	-16.9828
					122	mono_bench_L10_136_4	2.38007	0.705574	73	5	12.0735	34.6829
					83	mono_bench_L16_65_8	2.38097	0.624258	643	24	-20.1359	-18.6577
					105	mono_bench_L14_45_6	2.3845	0.658866	505	2	-29.4838	18.2855
					76	mono_bench_L14_177_1	2.39431	0.639388	319	25	-10.8956	11.09
					59	mono_bench_L8_8_4	2.39517	0.792748	817	14	54.7377	7.27332
					11	mono_bench_L14_57_6	2.40294	0.692641	846	2	-31.1763	14.6832
					11	mono_bench_L14_169_7	2.40556	0.654391	187	16	-1.04156	-3.24512
					141	mono_bench_L8_16_1	2.41616	0.733439	678	30	51.959	15.0273
					86	mono_bench_L16_178_2	2.43194	0.877031	1032	32	-33.7826	-15.2378
					166	mono_bench_L14_119_7	2.44007	0.621216	746	35	4.9587	4.61381
					40	mono_bench_L10_104_6	2.44762	0.726174	99	1	25.6774	-7.37921
					146	mono_bench_L10_184_1	2.46283	0.701687	277	5	13.9152	31.1126
					32	mono_bench_L10_148_7	2.47002	0.703436	843	5	16.5198	23.2567
					129	mono_bench_L8_47_4	2.48438	0.748124	856	14	56.8506	2.17626
					15	mono_bench_L8_147_7	2.50004	0.792792	200	3	40.2156	15.7865
					18	mono_bench_L14_125_6	2.50537	0.745794	650	25	-13.9745	10.0731
					124	mono_bench_L8_69_5	2.50831	0.740889	556	30	46.3398	15.3008
					59	mono_bench_L14_63_2	2.51418	0.663382	1159	33	7.9173	-4.98305
					98	mono_bench_L10_178_6	2.51427	0.694245	111	5	18.2472	28.8505
					169	mono_bench_L8_97_4	2.52937	0.716047	1074	30	54.3907	14.116
					182	mono_bench_L12_54_4	2.54611	0.675642	260	26	39.0611	-15.4426
					63	mono_bench_L10_129_7	2.54991	0.757922	286	27	34.6881	-1.67199
					47	mono_bench_L10_17_2	2.5619	0.64603	1124	17	28.2382	6.1685
					136	mono_bench_L16_94_6	2.56268	0.634586	346	24	-25.2293	-26.0932
					120	mono_bench_L10_158_6	2.56723	0.75048	994	5	15.8845	30.1595
					14	mono_bench_L16_102_6	2.56951	0.616673	619	21	7.79852	-14.5562
					120	mono_bench_L8_114_6	2.56957	0.787436	871	14	56.4624	6.27684
					97	mono_bench_L10_21_2	2.57736	0.701055	107	5	14.0816	32.763
					163	mono_bench_L12_28_5	2.57811	0.634116	272	35	8.27634	1.68785
					42	mono_bench_L8_105_7	2.58541	0.715022	634	3	44.7732	18.514
					47	mono_bench_L10_105_4	2.5928	0.745154	337	5	16.9714	23.0589
					20	mono_bench_L14_103_3	2.5979	0.649298	82	33	7.31835	-5.032
					184	mono_bench_L8_144_3	2.60135	0.710776	968	3	35.7743	14.9224
					66	mono_bench_L8_17_5	2.60197	0.764393	959	30	47.9586	19.681
					123	mono_bench_L10_92_3	2.61159	0.77443	563	33	14.4528	-0.731449
					151	mono_bench_L18_140_5	2.61213	0.69427	1080	0	-4.49852	-19.5038
					170	mono_bench_L8_30_3	2.61461	0.752608	44	30	48.2269	21.3262
					82	mono_bench_L8_110_3	2.61507	0.789484	406	14	58.5581	4.2332
					173	mono_bench_L10_29_6	2.62013	0.697789	300	17	26.5674	14.1145
					166	mono_bench_L12_141_4	2.62219	0.711432	555	33	17.3501	-1.38402
					133	mono_bench_L16_116_1	2.62736	0.720004	40	23	-43.8419	1.69191
					75	mono_bench_L10_131_2	2.63497	0.838984	46	17	30.9487	13.2517
					141	mono_bench_L14_49_6	2.63544	0.726377	1012	35	2.51472	2.53848
					3	mono_bench_L10_100_4	2.63728	0.836502	1167	20	31.0684	2.81647
					117	mono_bench_L12_69_6	2.64848	0.741587	536	22	-28.1441	29.0495
					98	mono_bench_L8_89_3	2.65033	0.726968	649	30	52.996	11.9023
					107	mono_bench_L12_91_4	2.66211	0.659133	865	31	9.60689	-10.7008
					170	mono_bench_L14_187_6	2.66634	0.659745	1025	25	-15.3717	11.8168
					0	mono_bench_L8_123_6	2.67001	0.741967	139	3	38.2061	18.4335
					194	mono_bench_L8_145_4	2.67549	0.76951	690	30	52.4384	10.5214
					197	mono_bench_L8_77_8	2.68798	0.759147	123	30	49.2807	14.7048
					4	mono_bench_L10_168_1	2.69327	0.620188	546	5	16.5667	23.9301
					21	mono_bench_L12_192_5	2.69653	0.657559	964	17	27.877	12.4179
					156	mono_bench_L10_9_5	2.70369	0.730847	121	17	28.6929	6.70877
					55	mono_bench_L14_62_7	2.70969	0.633972	787	23	-35.9285	-7.28004
					25	mono_bench_L10_19_2	2.71483	0.766906	1065	5	17.2454	29.3756
					50	mono_bench_L12_195_7	2.71561	0.683896	936	33	8.24972	0.454668
					165	mono_bench_L14_52_5	2.71711	0.67696	60	21	-1.62553	-11.7473
					189	mono_bench_L14_55_2	2.71942	0.67303	70	16	0.649593	1.03084
					3	mono_bench_L16_79_4	2.72032	0.691831	426	31	11.2562	-16.5744
					33	mono_bench_L8_127_3	2.72192	0.710995	1183	30	51.5939	19.1271
					169	mono_bench_L14_120_1	2.73988	0.742371	252	25	-11.4775	11.2726
					164	mono_bench_L10_51_5	2.74424	0.807613	753	17	27.3927	13.6741
					101	mono_bench_L12_45_2	2.74593	0.689338	29	17	23.6681	9.74178
					147	mono_bench_L14_50_4	2.74962	0.665373	833	25	-14.4084	12.464
					37	mono_bench_L14_37_8	2.75709	0.611644	455	28	-0.0718895	-8.09733
					163	mono_bench_L8_96_7	2.76428	0.712583	854	30	45.3535	14.5612
					140	mono_bench_L12_95_1	2.77373	0.730902	402	5	9.21232	25.2125
					116	mono_bench_L12_180_6	2.77498	0.709446	106	17	21.0546	10.3679
					46	mono_bench_L10_172_8	2.7762	0.691781	1172	27	34.6386	-4.21858
					22	mono_bench_L10_5_7	2.77821	0.709035	806	5	16.4237	30.5859
					91	mono_bench_L14_44_1	2.77945	0.631929	223	16	6.30431	-10.7847
					44	mono_bench_L10_195_1	2.78484	0.738584	7	17	25.4726	15.5649
					70	mono_bench_L14_15_3	2.79985	0.605107	119	7	-7.47647	-0.235245
					198	mono_bench_L14_33_5	2.80242	0.69319	595	16	4.19637	-6.46239
					50	mono_bench_L12_173_3	2.80473	0.680038	510	33	12.2456	-1.94927
					70	mono_bench_L10_63_5	2.81356	0.835295	866	17	27.7228	14.846
					95	mono_bench_L10_8_8	2.81655	0.75536	324	5	15.0289	29.0827
					103	mono_bench_L8_22_7	2.82572	0.73523	976	3	38.5199	18.4457
					85	mono_bench_L10_65_2	2.82748	0.708142	1053	5	18.9848	26.415
					18	mono_bench_L10_124_7	2.8342	0.695133	1004	5	8.97758	26.8422
					190	mono_bench_L10_54_4	2.84036	0.685895	141	17	27.7292	7.07622
					89	mono_bench_L8_111_2	2.84694	0.770453	28	3	45.3136	18.7862
					143	mono_bench_L8_117_2	2.85045	0.708544	433	3	43.5983	18.1995
					12	mono_bench_L10_16_8	2.85244	0.764131	824	17	32.2684	13.1851
					104	mono_bench_L8_90_1	2.85524	0.801383	1064	3	42.5061	15.9542
					123	mono_bench_L12_15_8	2.86143	0.84868	529	17	22.4086	9.66135
					6	mono_bench_L8_56_2	2.86312	0.764357	624	30	48.5559	14.6035
					77	mono_bench_L10_153_8	2.87099	0.724076	484	17	24.8181	12.2854
					186	mono_bench_L8_32_2	2.8751	0.806859	818	3	36.6327	16.6837
					92	mono_bench_L10_6_5	2.87672	0.720247	339	5	16.6623	23.8663
					199	mono_bench_L14_168_4	2.8797	0.67935	543	21	3.61038	-21.1804
					178	mono_bench_L8_166_1	2.87997	0.761392	840	14	57.5106	5.42294
					81	mono_bench_L10_199_2	2.891	0.752599	844	17	27.564	15.5406
					108	mono_bench_L12_134_8	2.90037	0.62214	590	37	-16.6188	21.8698
					168	mono_bench_L8_187_4	2.90398	0.693946	105	30	47.4096	23.0704
					5	mono_bench_L14_191_6	2.90562	0.725175	1058	21	4.25179	-12.2001
					39	mono_bench_L8_12_7	2.91033	0.77505	537	30	46.1903	21.3377
					178	mono_bench_L14_188_5	2.91628	0.67516	656	16	-2.87973	3.17021
					85	mono_bench_L10_132_3	2.91835	0.696552	1119	17	29.8779	8.04495
					72	mono_bench_L8_131_7	2.91862	0.723954	927	30	49.4065	20.5753
					56	mono_bench_L14_107_3	2.91991	0.823651	1146	16	-1.27979	0.43138
					182	mono_bench_L10_143_2	2.92249	0.739468	39	5	19.3763	26.2217
					137	mono_bench_L8_93_8	2.92488	0.772439	35	30	52.8923	15.9902
					72	mono_bench_L8_86_4	2.92549	0.842368	1018	30	51.8174	16.4103
					53	mono_bench_L8_152_1	2.92719	0.742562	1150	30	48.973	19.5
					179	mono_bench_L10_30_4	2.9288	0.631176	196	5	18.2217	20.6553
					173	mono_bench_L12_29_6	2.93054	0.69392	486	17	21.3078	10.3548
					97	mono_bench_L8_66_5	2.93237	0.765948	180	30	48.3851	16.3214
					91	mono_bench_L14_133_8	2.93257	0.592229	823	16	1.90259	1.33711
					59	mono_bench_L8_130_2	2.93403	0.734271	726	30	49.5859	14.0857
					131	mono_bench_L8_115_8	2.93807	0.756777	1091	3	41.5545	18.2494
					57	mono_bench_L14_1_2	2.94938	0.662776	926	16	-0.0938154	-4.96192
					50	mono_bench_L8_38_4	2.95509	0.838867	436	30	50.4569	18.8955
					71	mono_bench_L10_40_8	2.95933	0.735964	733	5	19.0827	23.8017
					41	mono_bench_L14_150_6	2.96085	0.772004	603	34	-22.2064	-15.7853
					72	mono_bench_L8_109_1	2.96574	0.726751	235	30	51.6238	20.4026
					157	mono_bench_L16_141_3	2.9719	0.675957	542	23	-42.1296	-1.90452
					175	mono_bench_L8_120_7	2.97805	0.760669	1173	30	48.0736	20.8522
					79	mono_bench_L10_41_8	2.97987	0.859465	900	5	11.8437	33.843
					33	mono_bench_L8_149_7	2.98265	0.718144	181	3	44.7212	19.4867
					25	mono_bench_L10_14_7	2.98454	0.79651	52	27	31.3925	-5.84874
					13	mono_bench_L8_34_3	2.9851	0.759429	1109	30	47.5458	13.4139
					98	mono_bench_L14_22_2	2.98864	0.730269	884	25	-12.0532	5.32477
					35	mono_bench_L10_149_1	2.98909	0.716049	1104	5	16.4338	21.9325
					76	mono_bench_L12_87_7	2.98969	0.726187	605	36	23.7622	-15.7046
					148	mono_bench_L10_26_8	2.99719	0.690471	84	5	18.3931	28.4154
					58	mono_bench_L12_174_2	3.00206	0.6551	503	19	-10.818	21.3151
					111	mono_bench_L8_181_1	3.00508	0.78004	353	3	44.7759	20.9046
					64	mono_bench_L8_85_5	3.01231	0.765545	283	30	44.7407	15.624
					97	mono_bench_L8_43_8	3.01452	0.751809	414	3	44.3565	18.0631
					154	mono_bench_L12_162_5	3.01771	0.833289	369	37	-19.4601	24.4369
					95	mono_bench_L14_134_3	3.02412	0.749304	834	16	-3.30325	4.55558
					79	mono_bench_L8_41_8	3.02793	0.824359	1067	30	51.2953	16.7716
					90	mono_bench_L18_156_2	3.02817	0.55715	1043	28	-6.68189	-8.92718
					192	mono_bench_L8_190_1	3.0355	0.73309	524	30	48.5672	15.4294
					85	mono_bench_L12_177_2	3.03869	0.715272	670	16	5.20203	-3.48038
					45	mono_bench_L8_37_8	3.05704	0.731523	72	30	50.6858	14.8609
					31	mono_bench_L8_194_5	3.06645	0.784158	687	30	47.8796	19.7528
					131	mono_bench_L10_93_2	3.0724	0.725671	172	5	11.6617	29.4335
					79	mono_bench_L12_131_6	3.07391	0.669407	906	37	-22.051	25.3564
					97	mono_bench_L12_90_2	3.08772	0.672307	1086	16	-4.66404	8.44803
					33	mono_bench_L14_172_3	3.09102	0.824982	1178	35	4.57015	3.65157
					39	mono_bench_L14_60_8	3.09312	0.741635	86	25	-9.11207	9.32125
					123	mono_bench_L14_159_8	3.09329	0.658039	657	2	-27.5592	24.549
					143	mono_bench_L16_184_6	3.10718	0.586983	1168	23	-32.2294	-13.0763
					95	mono_bench_L12_89_8	3.12328	0.825364	663	19	-11.5022	19.4618
					115	mono_bench_L14_69_4	3.144	0.602733	127	21	0.637898	-18.2724
					178	mono_bench_L14_143_6	3.14546	0.666375	25	7	-4.41658	1.52089
					187	mono_bench_L8_167_1	3.15275	0.765098	1100	30	46.9316	16.7353
					129	mono_bench_L10_137_2	3.15445	0.74448	377	5	12.2129	31
					65	mono_bench_L10_107_4	3.16262	0.67767	1138	17	27.4081	8.15068
					144	mono_bench_L8_94_6	3.17401	0.812955	0	3	37.0242	16.824
					118	mono_bench_L14_181_8	3.17626	0.612931	602	34	-24.7349	-12.69
					76	mono_bench_L8_177_1	3.17899	0.763149	647	30	45.8974	21.3002
					151	mono_bench_L12_117_2	3.18453	0.685862	408	35	7.64773	5.37088
					61	mono_bench_L8_175_4	3.18628	0.721325	226	30	50.5607	20.1139
					164	mono_bench_L12_186_1	3.20455	0.760332	356	37	-18.6686	25.7313
					80	mono_bench_L10_4_1	3.20932	0.700459	1142	5	16.4329	28.3482
					161	mono_bench_L8_164_2	3.22236	0.753852	64	3	39.7704	16.9462
					95	mono_bench_L8_179_2	3.23375	0.720963	625	30	47.4401	23.259
					176	mono_bench_L12_31_1	3.23834	0.905776	370	33	17.19	-0.758634
					6	mono_bench_L10_56_2	3.23937	0.713849	774	5	11.2198	31.9454
					191	mono_bench_L10_121_7	3.24472	0.770118	491	17	25.4795	12.9536
					125	mono_bench_L8_92_5	3.24498	0.732576	413	3	45.7983	19.6907
					91	mono_bench_L12_155_4	3.25231	0.677631	1151	19	-14.4264	21.242
					14	mono_bench_L8_102_6	3.25755	0.785237	601	3	40.7444	17.4407
					82	mono_bench_L8_155_3	3.25755	0.758325	1140	30	53.2393	17.6385
					135	mono_bench_L8_116_3	3.26748	0.727524	13	30	50.4306	12.8076
					137	mono_bench_L8_161_5	3.26856	0.771874	827	30	44.3818	22.439
					160	mono_bench_L12_140_6	3.29098	0.763695	199	36	24.2802	-12.2774
					137	mono_bench_L12_25_6	3.29931	0.740475	985	19	-11.3747	20.7927
					186	mono_bench_L10_166_1	3.30141	0.721304	568	17	31.2961	12.6118
					72	mono_bench_L8_176_6	3.31664	0.774078	998	3	45.5889	20.0364
					109	mono_bench_L8_113_4	3.36076	0.761595	880	3	41.8016	15.7833
					82	mono_bench_L16_88_4	3.39252	0.696349	743	23	-42.1753	-4.05276
					1	mono_bench_L10_145_3	3.3937	0.81045	424	5	11.4232	33.6301
					46	mono_bench_L8_106_2	3.41811	0.770398	460	3	43.2191	20.0658
					17	mono_bench_L16_170_4	3.41867	0.639185	652	23	-33.6608	-13.7153
					38	mono_bench_L10_37_1	3.43549	0.729017	210	5	12.2059	31.9412
					180	mono_bench_L16_31_5	3.46245	0.616632	145	24	-16.859	-22.653
					48	mono_bench_L16_39_1	3.50834	0.669434	336	36	16.2061	-18.5879
					15	mono_bench_L14_192_7	3.62179	0.734667	26	6	-22.1658	-12.1108
					82	mono_bench_L12_154_4	3.80828	0.637818	782	17	28.5077	11.0178
					160	mono_bench_L12_74_6	3.93836	0.697524	1174	24	-14.6678	-14.9656
					126	mono_bench_L12_70_7	3.98282	0.771087	113	17	28.2242	11.2233
					128	mono_bench_L12_93_7	3.98584	0.680424	9	24	-14.6554	-14.9627
