# Supplementary material for: Accurate de novo design of high-affinity protein-binding macrocycles using deep learning
Source: Nat Chem Biol. 2025 Jun 20;21(12):1948–56. doi: 10.1038/s41589-025-01929-w (PMC12643943; doi:10.1038/s41589-025-01929-w)
Supplement: Supplementary file 4 — Source data used in plots. [file 41589_2025_1929_MOESM4_ESM.xlsx]

## Sheet: Sheet1
MCB_D2				MDB_D8
time	measurement	fit		time	measurement	fit
-60	0.031	0.026034		-60	-0.09	0
-59.9	0.0302	0.0259906		-59.9	-0.0941022	0
-59.8	0.0285996	0.0259472		-59.8	-0.0931023	0
-59.7	0.0232	0.0259038		-59.7	-0.0993	0
-59.6	0.0289	0.0258605		-59.6	-0.107204	0
-59.5	0.0281	0.0258171		-59.5	-0.1192	0
-59.4	0.0312	0.0257737		-59.4	-0.117303	0
-59.3	0.0305974	0.0257303		-59.3	-0.124302	0
-59.2	0.0276	0.0256869		-59.2	-0.1372	0
-59.1	0.0285	0.0256435		-59.1	-0.158102	0
-59	0.0275	0.0256001		-59	-0.2143	0
-58.9	0.0232	0.0255567		-58.9	-0.299103	0
-58.8	0.0210031	0.0255133		-58.8	-1.5093	0
-58.7	0.028	0.0254699		-58.7	-1.6091	0
-58.6	0.034	0.0254266		-58.6	-2.3924	0
-58.5	0.039	0.0253832		-58.5	-1.1573	0
-58.4	0.0453	0.0253398		-58.4	0.0307968	0
-58.3	0.0376033	0.0252964		-58.3	0.0624976	0
-58.2	0.038	0.025253		-58.2	0.0696	0
-58.1	0.0373	0.0252096		-58.1	0.0272971	0
-58	0.0392	0.0251662		-58	0.013	0
-57.9	0.0382	0.0251228		-57.9	0.00319559	0
-57.8	0.0393968	0.0250794		-57.8	-0.0154004	0
-57.7	0.0316	0.025036		-57.7	-0.0162	0
-57.6	0.0311	0.0249927		-57.6	-0.0308012	0
-57.5	0.0189	0.0249492		-57.5	-0.0559999	0
-57.4	0.0272	0.0249059		-57.4	-0.0659011	0
-57.3	0.0277957	0.0248625		-57.3	-0.0726013	0
-57.2	0.0257	0.0248191		-57.2	-0.0783	0
-57.1	0.0277957	0.0247757		-57.1	-0.117804	0
-57	0.0383	0.0247323		-57	-0.1327	0
-56.9	0.0392	0.0246889		-56.9	-0.1418	0
-56.8	0.0396	0.0246455		-56.8	-0.1418	0
-56.7	0.0433	0.0246021		-56.7	-0.143902	0
-56.6	0.0438	0.0245588		-56.6	-0.144803	0
-56.5		0.0245154		-56.5		0
-56.4		0.024472		-56.4		0
-56.3		0.0244286		-56.3		0
-56.2		0.0243852		-56.2		0
-56.1		0.0243418		-56.1		0
-56		0.0242984		-56		0
-55.9		0.024255		-55.9		0
-55.8		0.0242116		-55.8		0
-55.7		0.0241682		-55.7		0
-55.6		0.0241249		-55.6		0
-55.5		0.0240815		-55.5		0
-55.4		0.0240381		-55.4		0
-55.3		0.0239947		-55.3		0
-55.2		0.0239513		-55.2		0
-55.1		0.0239079		-55.1		0
-55		0.0238645		-55		0
-54.9		0.0238211		-54.9		0
-54.8		0.0237777		-54.8		0
-54.7		0.0237343		-54.7		0
-54.6		0.023691		-54.6		0
-54.5		0.0236475		-54.5		0
-54.4		0.0236042		-54.4		0
-54.3		0.0235608		-54.3		0
-54.2		0.0235174		-54.2		0
-54.1		0.023474		-54.1		0
-54	-0.0329	0.0234306		-54	-0.257201	0
-53.9	-0.0364382	0.0233872		-53.9	-0.257201	0
-53.8	-0.041104	0.0233438		-53.8	-0.2592	0
-53.7	-0.0364382	0.0233004		-53.7	-0.261408	0
-53.6	-0.0311	0.0232571		-53.6	-0.257201	0
-53.5	-0.0311	0.0232136		-53.5	-0.2378	0
-53.4	-0.02	0.0231703		-53.4	-0.2618	0
-53.3	0.0280243	0.0231269		-53.3	-0.286489	0
-53.2	0.1173	0.0230835		-53.2	-0.2957	0
-53.1	0.1098	0.0230401		-53.1	-0.306395	0
-53	0.1021	0.0229967		-53	-0.3217	0
-52.9	0.0885	0.0229533		-52.9	-0.3272	0
-52.8	0.0909171	0.0229099		-52.8	-0.329299	0
-52.7	0.1157	0.0228665		-52.7	-0.3612	0
-52.6	0.3409	0.0228232		-52.6	-0.3899	0
-52.5	0.3101	0.0227798		-52.5	-0.4217	0
-52.4	0.1694	0.0227364		-52.4	-0.426098	0
-52.3	-0.358815	0.022693		-52.3	-0.437797	0
-52.2	-0.6451	0.0226496		-52.2	-0.4272	0
-52.1	-0.8699	0.0226062		-52.1	-0.419198	0
-52	-0.8029	0.0225628		-52	-0.3998	0
-51.9	-0.8032	0.0225194		-51.9	-0.358401	0
-51.8	-0.606193	0.022476		-51.8	-0.3303	0
-51.7	-0.1089	0.0224326		-51.7	-0.3004	0
-51.6	0.0493	0.0223893		-51.6	-0.263598	0
-51.5	0.0385001	0.0223459		-51.5	-0.2269	0
-51.4	-0.0113	0.0223025		-51.4	-0.1272	0
-51.3	-0.0127198	0.0222591		-51.3	-0.0287982	0
-51.2	0.0172	0.0222157		-51.2	0.0232	0
-51.1	0.0148	0.0221723		-51.1	0.0645021	0
-51	0.0527	0.0221289		-51	0.0862	0
-50.9	0.0186	0.0220855		-50.9	0.0444015	0
-50.8	0.00740691	0.0220421		-50.8	0.0138002	0
-50.7	0.0563	0.0219987		-50.7	0.011	0
-50.6	0.0669	0.0219554		-50.6	-0.00759615	0
-50.5	0.0598	0.0219119		-50.5	-0.028	0
-50.4	0.0774	0.0218686		-50.4	-0.0324975	0
-50.3	0.0634047	0.0218252		-50.3	-0.0566976	0
-50.2	0.0724999	0.0217818		-50.2	-0.0568999	0
-50.1	0.0799	0.0217384		-50.1	-0.0377983	0
-50	0.1039	0.021695		-50	-0.0521	0
-49.9	0.0813	0.0216516		-49.9	-0.0691961	0
-49.8	0.0901001	0.0216082		-49.8	-0.0625031	0
-49.7	0.0976	0.0215648		-49.7	-0.0472	0
-49.6	0.108	0.0215215		-49.6	-0.0561004	0
-49.5	0.1089	0.021478		-49.5	-0.0599999	0
-49.4	0.1131	0.0214347		-49.4	-0.0373129	0
-49.3	0.129896	0.0213913		-49.3	-0.0329042	0
-49.2	0.1473	0.0213479		-49.2	-0.0310999	0
-49.1	0.1689	0.0213045		-49.1	-0.0298024	0
-49	0.1629	0.0212611		-49	-0.0339001	0
-48.9	0.1732	0.0212177		-48.9	-0.0311022	0
-48.8	0.181303	0.0211743		-48.8	-0.0204004	0
-48.7	0.1945	0.0211309		-48.7	-0.0201	0
-48.6	0.194	0.0210876		-48.6	-0.0123005	0
-48.5	0.1882	0.0210442		-48.5	-0.027	0
-48.4	0.1929	0.0210008		-48.4	-0.0434982	0
-48.3	0.197791	0.0209574		-48.3	-0.0459995	0
-48.2	0.1937	0.020914		-48.2	-0.0504	0
-48.1	0.1806	0.0208706		-48.1	-0.044102	0
-48	0.2106	0.0208272		-48	-0.0385	0
-47.9	0.2521	0.0207838		-47.9	-0.0326992	0
-47.8	0.267798	0.0207404		-47.8	-0.0470995	0
-47.7	0.2691	0.020697		-47.7	-0.0437	0
-47.6	0.2854	0.0206537		-47.6	-0.0534006	0
-47.5	0.2804	0.0206103		-47.5	-0.0533	0
-47.4	0.2614	0.0205669		-47.4	-0.0532025	0
-47.3	0.267196	0.0205235		-47.3	-0.0384086	0
-47.2	0.2597	0.0204801		-47.2	-0.0354	0
-47.1	0.2592	0.0204367		-47.1	-0.037103	0
-47	0.2552	0.0203933		-47	-0.0375999	0
-46.9	0.2564	0.0203499		-46.9	-0.0333003	0
-46.8	0.2631	0.0203065		-46.8	-0.0373003	0
-46.7	0.2676	0.0202631		-46.7	-0.0422	0
-46.6	0.2742	0.0202198		-46.6	-0.0409017	0
-46.5	0.2741	0.0201763		-46.5	-0.0423	0
-46.4	0.2752	0.020133		-46.4	-0.0407008	0
-46.3	0.272095	0.0200896		-46.3	-0.0446996	0
-46.2	0.2718	0.0200462		-46.2	-0.0447	0
-46.1	0.2748	0.0200028		-46.1	-0.0541994	0
-46	0.2719	0.0199594		-46	-0.0561	0
-45.9	0.2569	0.019916		-45.9	-0.0575011	0
-45.8	0.247193	0.0198726		-45.8	-0.0568019	0
-45.7	0.2493	0.0198292		-45.7	-0.0572	0
-45.6	0.2362	0.0197859		-45.6	-0.0540021	0
-45.5	0.271	0.0197425		-45.5	-0.0506	0
-45.4	0.3049	0.0196991		-45.4	-0.0612999	0
-45.3	0.323462	0.0196557		-45.3	-0.0615999	0
-45.2	0.2737	0.0196123		-45.2	-0.0594	0
-45.1	0.3184	0.0195689		-45.1	-0.0545028	0
-45	0.2719	0.0195255		-45	-0.0473	0
-44.9	0.0947	0.0194821		-44.9	-0.0159012	0
-44.8	-0.307163	0.0194387		-44.8	-0.0359015	0
-44.7	-0.0337001	0.0193953		-44.7	-0.0186	0
-44.6	0.2878	0.019352		-44.6	0.0356993	0
-44.5	0.6489	0.0193086		-44.5	0.1354	0
-44.4	0.5157	0.0192652		-44.4	0.2084	0
-44.3	0.780971	0.0192218		-44.3	0.165801	0
-44.2	0.9241	0.0191784		-44.2	0.0696	0
-44.1	0.6418	0.019135		-44.1	-0.042799	0
-44	0.1908	0.0190916		-44	-0.2041	0
-43.9	-0.1344	0.0190482		-43.9	-0.205801	0
-43.8	0.0598034	0.0190048		-43.8	-0.247303	0
-43.7	-0.0314	0.0189614		-43.7	-0.3008	0
-43.6	0.139	0.0189181		-43.6	-0.283905	0
-43.5	0.259	0.0188746		-43.5	-0.266	0
-43.4	0.4317	0.0188313		-43.4	-0.158002	0
-43.3	0.378092	0.0187879		-43.3	-0.122201	0
-43.2	0.3382	0.0187445		-43.2	-0.1393	0
-43.1	0.341	0.0187011		-43.1	-0.129701	0
-43	0.3317	0.0186577		-43	-0.1408	0
-42.9	0.3214	0.0186143		-42.9	-0.0939993	0
-42.8	0.317299	0.0185709		-42.8	-0.0967015	0
-42.7	0.3004	0.0185275		-42.7	-0.0853	0
-42.6	0.2951	0.0184842		-42.6	-0.0667011	0
-42.5	0.2863	0.0184407		-42.5	-0.0732	0
-42.4	0.2651	0.0183974		-42.4	-0.0530021	0
-42.3	0.258997	0.018354		-42.3	-0.0455019	0
-42.2	0.2632	0.0183106		-42.2	-0.0392	0
-42.1	0.265	0.0182672		-42.1	-0.0325027	0
-42	0.2623	0.0182238		-42	-0.0311	0
-41.9	0.2738	0.0181804		-41.9	-0.0284009	0
-41.8	0.283	0.018137		-41.8	-0.0230018	0
-41.7	0.2831	0.0180936		-41.7	-0.0132	0
-41.6	0.2874	0.0180503		-41.6	-0.0129039	0
-41.5	0.2928	0.0180069		-41.5	-0.0113	0
-41.4	0.2956	0.0179635		-41.4	-0.00549916	0
-41.3	0.311399	0.0179201		-41.3	-0.00180102	0
-41.2	0.3104	0.0178767		-41.2	-0.0159	0
-41.1	0.3182	0.0178333		-41.1	-0.0179018	0
-41	0.3203	0.0177899		-41	-0.0148	0
-40.9	0.3203	0.0177465		-40.9	-0.00680569	0
-40.8	0.295597	0.0177031		-40.8	-0.00150607	0
-40.7	0.2887	0.0176597		-40.7	0.00249994	0
-40.6	0.2881	0.0176164		-40.6	0.018694	0
-40.5	0.3048	0.017573		-40.5	0.0324	0
-40.4	0.2824	0.0175296		-40.4	0.0196091	0
-40.3	0.2867	0.0174862		-40.3	0.0093095	0
-40.2	0.2857	0.0174428		-40.2	-0.0065	0
-40.1	0.2952	0.0173994		-40.1	-0.0205892	0
-40	0.2932	0.017356		-40	-0.0219	0
-39.9	0.2922	0.0173126		-39.9	-0.0203029	0
-39.8	0.293496	0.0172692		-39.8	-0.017003	0
-39.7	0.2949	0.0172258		-39.7	-0.0171	0
-39.6	0.2796	0.0171825		-39.6	-0.0193027	0
-39.5	0.2675	0.017139		-39.5	-0.0217	0
-39.4	0.2562	0.0170957		-39.4	-0.0157008	0
-39.3	0.221378	0.0170523		-39.3	-0.00270375	0
-39.2	0.1803	0.0170089		-39.2	0.0229	0
-39.1	0.1574	0.0169655		-39.1	0.043796	0
-39	0.1284	0.0169221		-39	0.0604	0
-38.9	0.1145	0.0168787		-38.9	0.0894938	0
-38.8	0.0635896	0.0168353		-38.8	0.114589	0
-38.7	0.0673	0.0167919		-38.7	0.1435	0
-38.6	0.11	0.0167486		-38.6	0.165389	0
-38.5	0.1583	0.0167051		-38.5	0.1853	0
-38.4	0.225	0.0166618		-38.4	0.211389	0
-38.3	0.319909	0.0166184		-38.3	0.220787	0
-38.2	0.4941	0.016575		-38.2	0.2363	0
-38.1	0.6175	0.0165316		-38.1	0.232782	0
-38	0.6825	0.0164882		-38	0.2351	0
-37.9	0.7563	0.0164448		-37.9	0.212685	0
-37.8	0.769666	0.0164014		-37.8	0.200683	0
-37.7	0.794	0.016358		-37.7	0.1637	0
-37.6	0.8058	0.0163147		-37.6	0.142183	0
-37.5	0.6971	0.0162713		-37.5	0.1184	0
-37.4	0.6614	0.0162279		-37.4	0.0883886	0
-37.3	0.568198	0.0161845		-37.3	0.0541836	0
-37.2	0.4928	0.0161411		-37.2	0.000500026	0
-37.1	0.4604	0.0160977		-37.1	-0.0206232	0
-37	0.3973	0.0160543		-37	-0.049	0
-36.9	0.3315	0.0160109		-36.9	-0.0830176	0
-36.8	0.293606	0.0159675		-36.8	-0.10342	0
-36.7	0.2855	0.0159241		-36.7	-0.1121	0
-36.6	0.2569	0.0158808		-36.6	-0.123412	0
-36.5	0.2051	0.0158374		-36.5	-0.1398	0
-36.4	0.1642	0.015794		-36.4	-0.155906	0
-36.3	0.137793	0.0157506		-36.3	-0.152905	0
-36.2	0.1197	0.0157072		-36.2	-0.1269	0
-36.1	0.1064	0.0156638		-36.1	-0.150098	0
-36	0.1137	0.0156204		-36	-0.1272	0
-35.9	0.1162	0.015577		-35.9	-0.152495	0
-35.8	0.134403	0.0155336		-35.8	-0.177585	0
-35.7	0.1323	0.0154902		-35.7	-0.1536	0
-35.6	0.1283	0.0154469		-35.6	-0.140699	0
-35.5	0.1176	0.0154035		-35.5	-0.1584	0
-35.4	0.092	0.0153601		-35.4	-0.159399	0
-35.3	0.092901	0.0153167		-35.3	-0.154799	0
-35.2	0.1034	0.0152733		-35.2	-0.1521	0
-35.1	0.0978	0.0152299		-35.1	-0.134802	0
-35	0.1083	0.0151865		-35	-0.118	0
-34.9	0.1056	0.0151431		-34.9	-0.101602	0
-34.8	0.0891005	0.0150997		-34.8	-0.0940995	0
-34.7	0.0904	0.0150563		-34.7	-0.0911	0
-34.6	0.0792	0.015013		-34.6	-0.101392	0
-34.5	0.081	0.0149695		-34.5	-0.1084	0
-34.4	0.0807	0.0149262		-34.4	-0.113401	0
-34.3	0.0788009	0.0148828		-34.3	-0.1094	0
-34.2	0.0774	0.0148394		-34.2	-0.1101	0
-34.1	0.0729	0.014796		-34.1	-0.110999	0
-34	0.0665	0.0147526		-34	-0.1153	0
-33.9	0.0668	0.0147092		-33.9	-0.113401	0
-33.8	0.0651026	0.0146658		-33.8	-0.1138	0
-33.7	0.0629	0.0146224		-33.7	-0.1158	0
-33.6	0.0593	0.0145791		-33.6	-0.108603	0
-33.5	0.048	0.0145357		-33.5	-0.1091	0
-33.4	0.0431	0.0144923		-33.4	-0.1098	0
-33.3	0.0406	0.0144489		-33.3	-0.109202	0
-33.2	0.0392	0.0144055		-33.2	-0.107	0
-33.1	0.0375	0.0143621		-33.1	-0.1067	0
-33	0.0356	0.0143187		-33	-0.1077	0
-32.9	0.0318	0.0142753		-32.9	-0.107902	0
-32.8	0.0292005	0.0142319		-32.8	-0.108803	0
-32.7	0.0254	0.0141885		-32.7	-0.1117	0
-32.6	0.0282	0.0141452		-32.6	-0.113201	0
-32.5	0.0216	0.0141017		-32.5	-0.1181	0
-32.4	0.0213	0.0140584		-32.4	-0.115601	0
-32.3	0.0175995	0.014015		-32.3	-0.117601	0
-32.2	0.0113	0.0139716		-32.2	-0.1138	0
-32.1	0.0114	0.0139282		-32.1	-0.117401	0
-32	0.011	0.0138848		-32	-0.1207	0
-31.9	0.00999999	0.0138414		-31.9	-0.117503	0
-31.8	0.000403101	0.013798		-31.8	-0.116203	0
-31.7	0.000900014	0.0137546		-31.7	-0.1194	0
-31.6	-0.00559999	0.0137113		-31.6	-0.117202	0
-31.5	-0.00130001	0.0136679		-31.5	-0.1123	0
-31.4	-0.00430001	0.0136245		-31.4	-0.109902	0
-31.3	-0.00249926	0.0135811		-31.3	-0.109701	0
-31.2	-0.00479999	0.0135377		-31.2	-0.1094	0
-31.1	-0.00739999	0.0134943		-31.1	-0.105403	0
-31	-0.0125	0.0134509		-31	-0.1065	0
-30.9	-0.0125	0.0134075		-30.9	-0.106401	0
-30.8	-0.0105969	0.0133641		-30.8	-0.103002	0
-30.7	-0.0063	0.0133207		-30.7	-0.1013	0
-30.6	-0.00609999	0.0132774		-30.6	-0.0969033	0
-30.5	-0.00790001	0.0132339		-30.5	-0.0969	0
-30.4	-0.00550001	0.0131906		-30.4	-0.0964011	0
-30.3	-0.00629975	0.0131472		-30.3	-0.0961027	0
-30.2	-0.0113	0.0131038		-30.2	-0.0987	0
-30.1	-0.0148	0.0130604		-30.1	-0.0982023	0
-30	-0.019	0.013017		-30	-0.0964	0
-29.9	-0.0225	0.0129736		-29.9	-0.0970017	0
-29.8	-0.0207979	0.0129302		-29.8	-0.0959007	0
-29.7	-0.0147	0.0128868		-29.7	-0.0969	0
-29.6	-0.0182	0.0128435		-29.6	-0.0983028	0
-29.5	-0.0243	0.0128001		-29.5	-0.1006	0
-29.4	-0.0245	0.0127567		-29.4	-0.102201	0
-29.3	-0.0241984	0.0127133		-29.3	-0.0996018	0
-29.2	-0.0286	0.0126699		-29.2	-0.0982	0
-29.1	-0.0275	0.0126265		-29.1	-0.1033	0
-29	-0.0274	0.0125831		-29	-0.1054	0
-28.9	-0.0295	0.0125397		-28.9	-0.103802	0
-28.8	-0.0278009	0.0124963		-28.8	-0.1065	0
-28.7	-0.0303	0.0124529		-28.7	-0.1075	0
-28.6	-0.0324	0.0124096		-28.6	-0.107501	0
-28.5	-0.0355	0.0123661		-28.5	-0.1085	0
-28.4	-0.0366	0.0123228		-28.4	-0.109201	0
-28.3	-0.036799	0.0122794		-28.3	-0.110101	0
-28.2	-0.0376	0.012236		-28.2	-0.1078	0
-28.1	-0.039	0.0121926		-28.1	-0.103103	0
-28	-0.0352	0.0121492		-28	-0.1017	0
-27.9	-0.0338	0.0121058		-27.9	-0.102002	0
-27.8	-0.036397	0.0120624		-27.8	-0.101102	0
-27.7	-0.0341	0.012019		-27.7	-0.1031	0
-27.6	-0.0324	0.0119757		-27.6	-0.0989031	0
-27.5	-0.036	0.0119323		-27.5	-0.105	0
-27.4	-0.0379	0.0118889		-27.4	-0.104099	0
-27.3	-0.0388993	0.0118455		-27.3	-0.1064	0
-27.2	-0.0422	0.0118021		-27.2	-0.1065	0
-27.1	-0.0396	0.0117587		-27.1	-0.109201	0
-27	-0.0402	0.0117153		-27	-0.1071	0
-26.9	-0.0417	0.0116719		-26.9	-0.110201	0
-26.8	-0.0425008	0.0116285		-26.8	-0.1119	0
-26.7	-0.0428	0.0115851		-26.7	-0.11	0
-26.6	-0.0459	0.0115418		-26.6	-0.108102	0
-26.5	-0.0433	0.0114983		-26.5	-0.1043	0
-26.4	-0.0423	0.011455		-26.4	-0.100602	0
-26.3	-0.0403982	0.0114116		-26.3	-0.101402	0
-26.2	-0.0343	0.0113682		-26.2	-0.0948	0
-26.1	-0.0308	0.0113248		-26.1	-0.0959002	0
-26	-0.0319	0.0112814		-26	-0.0952	0
-25.9	-0.0336	0.011238		-25.9	-0.0961999	0
-25.8	-0.0294966	0.0111946		-25.8	-0.100399	0
-25.7	-0.0253	0.0111512		-25.7	-0.0993	0
-25.6	-0.0189	0.0111079		-25.6	-0.0996002	0
-25.5	-0.016	0.0110644		-25.5	-0.1052	0
-25.4	-0.0175	0.0110211		-25.4	-0.1081	0
-25.3	-0.0183981	0.0109777		-25.3	-0.110801	0
-25.2	-0.02	0.0109343		-25.2	-0.115	0
-25.1	-0.0198	0.0108909		-25.1	-0.114003	0
-25	-0.0169	0.0108475		-25	-0.119	0
-24.9	-0.0161	0.0108041		-24.9	-0.124101	0
-24.8	-0.0190015	0.0107607		-24.8	-0.119104	0
-24.7	-0.0245	0.0107173		-24.7	-0.1199	0
-24.6	-0.0266	0.010674		-24.6	-0.119603	0
-24.5	-0.0289	0.0106306		-24.5	-0.1232	0
-24.4	-0.031	0.0105872		-24.4	-0.119303	0
-24.3	-0.0363989	0.0105438		-24.3	-0.116102	0
-24.2	-0.0364	0.0105004		-24.2	-0.1198	0
-24.1	-0.0349	0.010457		-24.1	-0.117502	0
-24	-0.0349	0.0104136		-24	-0.1195	0
-23.9	-0.0339	0.0103702		-23.9	-0.123199	0
-23.8	-0.0326998	0.0103268		-23.8	-0.121203	0
-23.7	-0.0343	0.0102834		-23.7	-0.1229	0
-23.6	-0.0339	0.0102401		-23.6	-0.126499	0
-23.5	-0.0321	0.0101966		-23.5	-0.1249	0
-23.4	-0.0247	0.0101533		-23.4	-0.122302	0
-23.3	-0.0227988	0.0101099		-23.3	-0.124601	0
-23.2	-0.0228	0.0100665		-23.2	-0.128	0
-23.1	-0.0179	0.0100231		-23.1	-0.128301	0
-23	-0.0181	0.0099797		-23	-0.1252	0
-22.9	-0.0171	0.00993632		-22.9	-0.122903	0
-22.8	-0.0181001	0.00989291		-22.8	-0.1227	0
-22.7	-0.0228	0.00984954		-22.7	-0.1166	0
-22.6	-0.0223	0.00980616		-22.6	-0.112502	0
-22.5	-0.0111	0.00976275		-22.5	-0.1118	0
-22.4	-0.0085	0.00971937		-22.4	-0.113801	0
-22.3	-0.0064986	0.00967596		-22.3	-0.110003	0
-22.2	-0.012	0.00963259		-22.2	-0.1165	0
-22.1	-0.0241	0.00958921		-22.1	-0.117104	0
-22	-0.0408	0.0095458		-22	-0.1157	0
-21.9	-0.0491	0.00950242		-21.9	-0.108302	0
-21.8	-0.0478043	0.00945901		-21.8	-0.1028	0
-21.7	-0.0507	0.00941564		-21.7	-0.1	0
-21.6	-0.0614	0.00937226		-21.6	-0.0991035	0
-21.5	-0.0527	0.00932885		-21.5	-0.1002	0
-21.4	-0.0555	0.00928547		-21.4	-0.0988032	0
-21.3	-0.0513983	0.00924206		-21.3	-0.094303	0
-21.2	-0.0382	0.00919869		-21.2	-0.0878	0
-21.1	-0.028	0.00915531		-21.1	-0.083801	0
-21	-0.0159	0.0091119		-21	-0.0809	0
-20.9	-0.00439999	0.00906852		-20.9	-0.0766027	0
-20.8	0.00219872	0.00902511		-20.8	-0.0730048	0
-20.7	-0.00460001	0.00898174		-20.7	-0.074	0
-20.6	0.0018	0.00893836		-20.6	-0.0771016	0
-20.5	-0.0059	0.00889495		-20.5	-0.0819	0
-20.4	-0.000199993	0.00885157		-20.4	-0.0815012	0
-20.3	0.00850403	0.00880816		-20.3	-0.0826012	0
-20.2	0.0053	0.00876479		-20.2	-0.0881	0
-20.1	0.00529999	0.00872141		-20.1	-0.0922002	0
-20	0.00239999	0.008678		-20	-0.089	0
-19.9	0.0015	0.00863462		-19.9	-0.0870016	0
-19.8	-0.00370055	0.00859121		-19.8	-0.0870035	0
-19.7	-0.0097	0.00854784		-19.7	-0.0803	0
-19.6	-0.0125	0.00850446		-19.6	-0.0756031	0
-19.5	-0.0154	0.00846105		-19.5	-0.0699	0
-19.4	-0.012	0.00841767		-19.4	-0.0622041	0
-19.3	-0.0122968	0.00837426		-19.3	-0.0573028	0
-19.2	-0.013	0.00833089		-19.2	-0.0577	0
-19.1	-0.0111	0.00828751		-19.1	-0.0528041	0
-19	-0.0166	0.0082441		-19	-0.0545	0
-18.9	-0.0168	0.00820072		-18.9	-0.0513035	0
-18.8	-0.0190996	0.00815731		-18.8	-0.0464042	0
-18.7	-0.0151	0.00811394		-18.7	-0.0455	0
-18.6	-0.0128	0.00807056		-18.6	-0.0369034	0
-18.5	-0.0052	0.00802715		-18.5	-0.0353	0
-18.4	-0.0023	0.00798377		-18.4	-0.0301044	0
-18.3	0.00190213	0.00794036		-18.3	-0.0298022	0
-18.2	-0.0038	0.00789699		-18.2	-0.0306	0
-18.1	-0.0114	0.00785361		-18.1	-0.0328026	0
-18	-0.0067	0.0078102		-18	-0.0384	0
-17.9	0.0045	0.00776682		-17.9	-0.0382033	0
-17.8	-0.00389896	0.00772341		-17.8	-0.0332043	0
-17.7	-0.011	0.00768004		-17.7	-0.0305	0
-17.6	0.0049	0.00763666		-17.6	-0.0261049	0
-17.5	0.0173	0.00759325		-17.5	-0.0246	0
-17.4	0.0138	0.00754987		-17.4	-0.0185041	0
-17.3	0.0190048	0.00750646		-17.3	-0.013904	0
-17.2	0.0156	0.00746309		-17.2	-0.0095	0
-17.1	0.0164	0.00741971		-17.1	-0.00850481	0
-17	0.008	0.0073763		-17	-0.0113	0
-16.9	0.0128	0.00733292		-16.9	-0.0134027	0
-16.8	0.00250604	0.00728951		-16.8	-0.0105041	0
-16.7	0.0116	0.00724614		-16.7	-0.00819999	0
-16.6	0.0144	0.00720276		-16.6	-0.0102027	0
-16.5	0.0186	0.00715935		-16.5	-0.0122	0
-16.4	0.0137	0.00711597		-16.4	-0.0103048	0
-16.3	0.00630189	0.00707256		-16.3	-0.00950324	0
-16.2	0.0041	0.00702919		-16.2	-0.0091	0
-16.1	0.0136	0.00698581		-16.1	-0.0109024	0
-16	0.009	0.0069424		-16	-0.0172	0
-15.9	0.0108	0.00689902		-15.9	-0.0181024	0
-15.8	0.0114018	0.00685561		-15.8	-0.0176014	0
-15.7	0.0174	0.00681224		-15.7	-0.0131	0
-15.6	0.0157	0.00676886		-15.6	-0.0147009	0
-15.5	0.0135	0.00672545		-15.5	-0.0152	0
-15.4	0.0074	0.00668207		-15.4	-0.0103026	0
-15.3	0.00600104	0.00663866		-15.3	-0.00550299	0
-15.2	0.0066	0.00659529		-15.2	-0.0021	0
-15.1	0.0083	0.00655191		-15.1	-0.000301097	0
-15	0.0093	0.0065085		-15	0.0032	0
-14.9	0.0134	0.00646512		-14.9	0.00449811	0
-14.8	0.0120021	0.00642171		-14.8	0.00539762	0
-14.7	0.0181	0.00637834		-14.7	0.0018	0
-14.6	0.0177	0.00633496		-14.6	0.00239786	0
-14.5	0.0164	0.00629155		-14.5	0.0022	0
-14.4	0.0166	0.00624817		-14.4	0.0139979	0
-14.3	0.015303	0.00620476		-14.3	0.0155974	0
-14.2	0.0191	0.00616139		-14.2	0.0135	0
-14.1	0.0165	0.00611801		-14.1	0.012299	0
-14	0.0153	0.0060746		-14	0.0168	0
-13.9	0.0019	0.00603122		-13.9	0.0289943	0
-13.8	-0.00369817	0.00598781		-13.8	0.0361966	0
-13.7	0.0044	0.00594444		-13.7	0.038	0
-13.6	0.0081	0.00590106		-13.6	0.0308009	0
-13.5	0.0096	0.00585765		-13.5	0.0226	0
-13.4	0.0121	0.00581427		-13.4	0.0200005	0
-13.3	0.010706	0.00577086		-13.3	0.0207991	0
-13.2	0.0136	0.00572749		-13.2	0.01	0
-13.1	0.0114	0.00568411		-13.1	0.0108995	0
-13	0.0114	0.0056407		-13	0.0136	0
-12.9	0.0085	0.00559732		-12.9	0.0161992	0
-12.8	-0.00609817	0.00555391		-12.8	0.0172998	0
-12.7	-0.0232	0.00551054		-12.7	0.0187	0
-12.6	-0.0171	0.00546716		-12.6	0.016102	0
-12.5	-0.0124	0.00542375		-12.5	0.0211	0
-12.4	-0.0133	0.00538037		-12.4	0.0234003	0
-12.3	-0.0179077	0.00533696		-12.3	0.0249993	0
-12.2	-0.0201	0.00529359		-12.2	0.0205	0
-12.1	-0.0223	0.00525021		-12.1	0.0181999	0
-12	-0.0232	0.0052068		-12	0.0151	0
-11.9	-0.0203	0.00516342		-11.9	0.0185984	0
-11.8	-0.0259998	0.00512001		-11.8	0.0174009	0
-11.7	-0.0234	0.00507664		-11.7	0.0221	0
-11.6	-0.0234	0.00503326		-11.6	0.0246009	0
-11.5	-0.0196	0.00498985		-11.5	0.0327	0
-11.4	-0.0241	0.00494647		-11.4	0.0333003	0
-11.3	-0.0315015	0.00490306		-11.3	0.0335011	0
-11.2	-0.0332	0.00485969		-11.2	0.04	0
-11.1	-0.0308	0.00481631		-11.1	0.042403	0
-11	-0.0301	0.0047729		-11	0.0448	0
-10.9	-0.0324	0.00472952		-10.9	0.0396018	0
-10.8	-0.0301025	0.00468611		-10.8	0.0350993	0
-10.7	-0.0347	0.00464274		-10.7	0.032	0
-10.6	-0.0347	0.00459936		-10.6	0.0321003	0
-10.5	-0.0324	0.00455595		-10.5	0.0346	0
-10.4	-0.0314	0.00451257		-10.4	0.0370994	0
-10.3	-0.0306048	0.00446916		-10.3	0.0383024	0
-10.2	-0.0318	0.00442579		-10.2	0.0386	0
-10.1	-0.0302	0.00438241		-10.1	0.0366997	0
-10	-0.0236	0.004339		-10	0.0345	0
-9.90002	-0.0212	0.00429562		-9.90002	0.0341006	0
-9.79999	-0.0248013	0.00425221		-9.80005	0.0330005	0
-9.70001	-0.0202	0.00420884		-9.70001	0.0303	0
-9.60004	-0.0194	0.00416546		-9.60004	0.0295012	0
-9.5	-0.0154	0.00412205		-9.5	0.0291	0
-9.40002	-0.0066	0.00407867		-9.40002	0.0284993	0
-9.29999	-0.00550225	0.00403526		-9.30005	0.0293005	0
-9.20001	-0.0043	0.00399189		-9.20001	0.0259	0
-9.10004	-0.000600003	0.00394851		-9.10004	0.0270987	0
-9	0.001	0.0039051		-9	0.0272	0
-8.90002	-0.0067	0.00386172		-8.90002	0.0247996	0
-8.79999	-0.0100996	0.00381831		-8.80005	0.0235988	0
-8.70001	-0.0293	0.00377494		-8.70001	0.0205	0
-8.60004	-0.0254	0.00373156		-8.60004	0.0207997	0
-8.5	-0.0256	0.00368815		-8.5	0.0193	0
-8.40002	-0.0173	0.00364477		-8.40002	0.0156996	0
-8.29999	-0.0134972	0.00360136		-8.30005	0.0165999	0
-8.20001	-0.0089	0.00355799		-8.20001	0.014	0
-8.10004	-0.0019	0.00351461		-8.10004	0.0149989	0
-8	0.001	0.0034712		-8	0.0141	0
-7.90002	0.0019	0.00342782		-7.90002	0.0169979	0
-7.79999	0.00179957	0.00338441		-7.80005	0.0155016	0
-7.70001	-0.0012	0.00334104		-7.70001	0.0139	0
-7.60004	0.0037	0.00329766		-7.60004	0.00910043	0
-7.5	0.0013	0.00325425		-7.5	0.0144	0
-7.40002	0.007	0.00321087		-7.40002	0.012698	0
-7.29999	0.00920049	0.00316746		-7.30005	0.0166987	0
-7.20001	0.0082	0.00312409		-7.20001	0.0145	0
-7.10004	0.0106	0.00308071		-7.10004	0.0164974	0
-7	0.0105	0.0030373		-7	0.0171	0
-6.90002	0.0103	0.00299392		-6.90002	0.0118004	0
-6.79999	0.00720098	0.00295051		-6.80005	0.0117982	0
-6.70001	0.0059	0.00290714		-6.70001	0.0124	0
-6.60004	0.0027	0.00286376		-6.60004	0.0117001	0
-6.5	-0.0017	0.00282035		-6.5	0.0137	0
-6.40002	0.000699999	0.00277697		-6.40002	0.0166982	0
-6.29999	0.00219951	0.00273356		-6.30005	0.0165998	0
-6.20001	-0.0014	0.00269019		-6.20001	0.0133	0
-6.10004	-0.003	0.00264681		-6.10004	0.0101993	0
-6	-0.0031	0.0026034		-6	0.0046	0
-5.90002	0.0021	0.00256002		-5.90002	0.000699329	0
-5.79999	0.0111022	0.00251661		-5.80005	-0.00260128	0
-5.70001	0.0127	0.00247324		-5.70001	-0.001	0
-5.60004	0.009	0.00242986		-5.60004	0.00109786	0
-5.5	0.0062	0.00238645		-5.5	0.0022	0
-5.40002	0.0049	0.00234307		-5.40002	0.000599024	0
-5.29999	0.00450122	0.00229966		-5.30005	-0.000401221	0
-5.20001	0.0014	0.00225629		-5.20001	0.0025	0
-5.10004	0.0015	0.00221291		-5.10004	0.00349939	0
-5	0	0.0021695		-5	-0.0001	0
-4.90002	0.0011	0.00212612		-4.90002	0.000299634	0
-4.79999	-0.000500244	0.00208271		-4.80005	0.00539707	0
-4.70001	-0.0059	0.00203934		-4.70001	0.0014	0
-4.60004	-0.0088	0.00199596		-4.60004	-0.00209951	0
-4.5	-0.0092	0.00195255		-4.5	-0.0035	0
-4.40002	-0.0038	0.00190917		-4.40002	-0.00560049	0
-4.29999	-0.00209933	0.00186576		-4.30005	-0.00659969	0
-4.20001	-0.0027	0.00182239		-4.20001	-0.0086	0
-4.10004	-0.0035	0.00177901		-4.10004	-0.0115999	0
-4	-0.0051	0.0017356		-4	-0.0095	0
-3.90002	-0.013	0.00169222		-3.90002	-0.00770177	0
-3.79999	-0.0163013	0.00164881		-3.80005	-0.00910098	0
-3.70001	-0.0186	0.00160544		-3.70001	-0.008	0
-3.60004	-0.013	0.00156206		-3.60004	-0.00900043	0
-3.5	-0.0092	0.00151865		-3.5	-0.0125	0
-3.40002	-0.0119	0.00147527		-3.40002	-0.0165021	0
-3.29999	-0.0198994	0.00143186		-3.30005	-0.018702	0
-3.20001	-0.0226	0.00138849		-3.20001	-0.0177	0
-3.10004	-0.024	0.00134511		-3.10004	-0.0179015	0
-3	-0.0335	0.0013017		-3	-0.0279	0
-2.90002	-0.0413	0.00125832		-2.90002	-0.0489868	0
-2.79999	-0.0354997	0.00121491		-2.80005	-0.0494004	0
-2.70001	-0.0401	0.00117154		-2.70001	-0.0463	0
-2.60004	-0.0406	0.00112816		-2.60004	-0.0445006	0
-2.5	-0.0484	0.00108475		-2.5	-0.047	0
-2.40002	-0.0505	0.00104137		-2.40002	-0.0386012	0
-2.29999	-0.0443988	0.000997965		-2.30005	-0.036599	0
-2.20001	-0.0501	0.000954585		-2.20001	-0.0407	0
-2.10004	-0.0513	0.000911206		-2.10004	-0.0409982	0
-2	-0.0412	0.0008678		-2	-0.046	0
-1.90002	-0.0333	0.000824421		-1.90002	-0.0572952	0
-1.79999	-0.0351987	0.000781015		-1.80005	-0.0622997	0
-1.70001	-0.0397	0.000737635		-1.70001	-0.0625	0
-1.60004	-0.0463	0.000694256		-1.60004	-0.0647968	0
-1.5	-0.0477	0.00065085		-1.5	-0.0728	0
-1.40002	-0.0333	0.000607471		-1.40002	-0.0819977	0
-1.29999	-0.0361	0.000564065		-1.30005	-0.0972977	0
-1.20001	-0.0361	0.000520685		-1.20001	-0.0972977	0
-1.10004	-0.0364	0.000477306		-1.10004	-0.0819977	0
-1	-0.0364	0.0004339		-1	-0.0728	0
-0.900024	-0.0477	0.000390521		-0.900024	-0.0728	0
-0.799988	-0.0532	0.000347115		-0.800049	-0.0819977	0
-0.700012		0.000303735		-0.700012		0
-0.600037		0.000260356		-0.600037		0
-0.5		0.00021695		-0.5		0
-0.400024		0.000173571		-0.400024		0
-0.299988		0.000130165		-0.300049		0
-0.200012		8.67853e-05		-0.200012		0
-0.100037		4.34059e-05		-0.100037		0
0		0		0		0
0.0999756		-4.33794e-05		0.0999756		0
0.200012		0.0291072		0.199951		0.000169533
0.299988		0.0564513		0.299988		0.000335504
0.399963		0.0821168		0.399963		0.000497793
0.5		0.106221		0.5		0.000656673
0.599976		0.128831		0.599976		0.000812027
0.700012		0.150065		0.699951		0.000964027
0.799988		0.169982		0.799988		0.00111284
0.899963		0.188676		0.899963		0.00125834
1		0.206231		1		0.00140079
1.09998		0.222698		1.09998		0.00154008
1.20001		0.238162		1.19995		0.00167636
1.29999		0.252667		1.29999		0.00180978
1.39996		0.26628		1.39996		0.00194024
1.5		0.279063		1.5		0.00206796
1.59998		0.291053		1.59998		0.00219285
1.70001		0.302311		1.69995		0.00231504
1.79999	0.442278	0.312871		1.79999	1.56282	0.00243466
1.89996	0.4613	0.32278		1.89996	1.4618	0.00255163
2	0.46185	0.332085		2	1.25681	0.00266614
2.09998	0.477	0.340812		2.09998	1.1921	0.00277811
2.20001	0.5124	0.349006		2.19995	0.901972	0.00288766
2.29999	0.477	0.35669		2.29999	0.8325	0.00299492
2.39996	0.477	0.363901		2.39996	0.8325	0.00309979
2.5	0.4283	0.370671		2.5	0.8325	0.00320246
2.59998	0.4436	0.377019		2.59998	0.677318	0.00330285
2.70001	0.485894	0.382979		2.69995	0.595467	0.00340108
2.79999	0.4694	0.388568		2.79999	0.5464	0.00349724
2.89996	0.4599	0.393811		2.89996	0.495212	0.00359126
3	0.521	0.398734		3	0.5382	0.00368332
3.09998	0.5072	0.403349		3.09998	0.492931	0.00377333
3.20001	0.517814	0.407681		3.19995	0.517953	0.0038614
3.29999	0.5438	0.411742		3.29999	0.4998	0.00394761
3.39996	0.5229	0.415552		3.39996	0.435953	0.00403192
3.5	0.5277	0.419128		3.5	0.5036	0.00411445
3.59998	0.5355	0.42248		3.59998	0.518553	0.00419515
3.70001	0.5201	0.425625		3.69995	0.555179	0.00427411
3.79999	0.5112	0.428574		3.79999	0.5946	0.00435141
3.89996	0.5147	0.431339		3.89996	0.598486	0.004427
4	0.5396	0.433933		4	0.6015	0.004501
4.09998	0.501	0.436364		4.09998	0.578487	0.00457336
4.20001	0.49571	0.438645		4.19995	0.549394	0.00464415
4.29999	0.4941	0.440782		4.29999	0.553	0.00471346
4.39996	0.4961	0.442785		4.39996	0.543099	0.00478123
4.5	0.4899	0.444664		4.5	0.5432	0.00484758
4.59998	0.4867	0.446424		4.59998	0.533597	0.00491245
4.70001	0.489904	0.448075		4.69995	0.529502	0.00497592
4.79999	0.4978	0.449621		4.79999	0.5222	0.00503806
4.89996	0.4867	0.451069		4.89996	0.514988	0.00509883
5	0.4899	0.452427		5	0.5175	0.00515831
5.09998	0.4866	0.453698		5.09998	0.521096	0.00521648
5.20001	0.486507	0.454889		5.19995	0.507799	0.00527339
5.29999	0.4939	0.456004		5.29999	0.4975	0.0053291
5.39996	0.5002	0.457048		5.39996	0.506496	0.00538358
5.5	0.5016	0.458025		5.5	0.5025	0.00543691
5.59998	0.5064	0.45894		5.59998	0.500698	0.00548906
5.70001	0.511903	0.459796		5.69995	0.504297	0.00554009
5.79999	0.5098	0.460597		5.79999	0.5063	0.00559004
5.89996	0.5073	0.461346		5.89996	0.502198	0.00563889
6	0.5123	0.462047		6	0.4989	0.0056867
6.09998	0.5102	0.462702		6.09998	0.5022	0.00573346
6.20001	0.502398	0.463314		6.19995	0.4978	0.00577921
6.29999	0.5022	0.463886		6.29999	0.5072	0.005824
6.39996	0.4943	0.46442		6.39996	0.507097	0.00586779
6.5	0.4901	0.464919		6.5	0.5015	0.00591067
6.59998	0.4834	0.465385		6.59998	0.492798	0.00595259
6.70001	0.4819	0.465819		6.69995	0.486197	0.00599361
6.79999	0.478	0.466224		6.79999	0.47	0.00603376
6.89996	0.4769	0.466602		6.89996	0.469799	0.00607303
7	0.4767	0.466954		7	0.4718	0.00611147
7.09998	0.479	0.467281		7.09998	0.475098	0.00614905
7.20001	0.476702	0.467586		7.19995	0.4809	0.00618583
7.29999	0.4779	0.46787		7.29999	0.4813	0.00622183
7.39996	0.4788	0.468133		7.39996	0.479298	0.00625704
7.5	0.4757	0.468378		7.5	0.4775	0.0062915
7.59998	0.4767	0.468605		7.59998	0.473498	0.0063252
7.70001	0.474101	0.468815		7.69995	0.472996	0.00635818
7.79999	0.474	0.46901		7.79999	0.4702	0.00639046
7.89996	0.4722	0.46919		7.89996	0.467799	0.00642202
8	0.4631	0.469357		8	0.4654	0.00645292
8.09998	0.4603	0.46951		8.09998	0.4613	0.00648314
8.20001	0.464302	0.469652		8.19995	0.462098	0.0065127
8.29999	0.4648	0.469782		8.29999	0.4569	0.00654164
8.39996	0.4661	0.469902		8.39996	0.450799	0.00656994
8.5	0.4668	0.470011		8.5	0.4514	0.00659765
8.59998	0.4653	0.470112		8.59998	0.447699	0.00662474
8.70001	0.466803	0.470203		8.69995	0.450298	0.00665124
8.79999	0.4707	0.470286		8.79999	0.4518	0.00667719
8.89996	0.4685	0.470362		8.89996	0.453497	0.00670257
9	0.4654	0.47043		9	0.4532	0.00672741
9.09998	0.4654	0.470491		9.09998	0.451197	0.0067517
9.20001	0.465502	0.470546		9.19995	0.4469	0.00677546
9.29999	0.4652	0.470595		9.29999	0.4444	0.00679873
9.39996	0.4596	0.470638		9.39996	0.443598	0.00682148
9.5	0.4555	0.470676		9.5	0.4455	0.00684375
9.59998	0.4552	0.470709		9.59998	0.4439	0.00686553
9.70001	0.452301	0.470737		9.69995	0.443998	0.00688683
9.79999	0.4501	0.470761		9.79999	0.4431	0.00690769
9.89996	0.4537	0.47078		9.89996	0.441797	0.00692809
10	0.4468	0.470796		10	0.4354	0.00694806
10.1	0.4478	0.470808		10.1	0.434196	0.00696758
10.2	0.4498	0.470817		10.2	0.433498	0.00698669
10.3	0.4466	0.470823		10.3	0.4316	0.00700539
10.4	0.4489	0.470825		10.4	0.430596	0.00702368
10.5	0.4484	0.470825		10.5	0.4303	0.00704158
10.6	0.4461	0.470822		10.6	0.428097	0.00705909
10.7	0.4478	0.470817		10.7	0.422999	0.00707622
10.8	0.4442	0.470809		10.8	0.4208	0.00709299
10.9	0.4452	0.470799		10.9	0.422497	0.00710938
11	0.4452	0.470788		11	0.4217	0.00712543
11.1	0.4463	0.470774		11.1	0.423196	0.00714113
11.2	0.439101	0.470758		11.2	0.423597	0.00715649
11.3	0.4405	0.470741		11.3	0.4217	0.00717152
11.4	0.4411	0.470722		11.4	0.424095	0.00718622
11.5	0.4376	0.470701		11.5	0.4259	0.00720062
11.6	0.435	0.470679		11.6	0.420198	0.00721469
11.7	0.436102	0.470656		11.7	0.4154	0.00722846
11.8	0.4352	0.470632		11.8	0.4096	0.00724194
11.9	0.4383	0.470606		11.9	0.4058	0.00725512
12	0.4409	0.470579		12	0.4057	0.00726802
12.1	0.4408	0.470552		12.1	0.402699	0.00728064
12.2	0.4388	0.470523		12.2	0.403897	0.00729298
12.3	0.4366	0.470494		12.3	0.4047	0.00730507
12.4	0.433	0.470463		12.4	0.405998	0.00731689
12.5	0.4338	0.470432		12.5	0.4011	0.00732846
12.6	0.4368	0.4704		12.6	0.402798	0.00733977
12.7	0.436101	0.470367		12.7	0.402998	0.00735084
12.8	0.4383	0.470334		12.8	0.4003	0.00736168
12.9	0.4418	0.4703		12.9	0.400298	0.00737227
13	0.4399	0.470266		13	0.3987	0.00738264
13.1	0.4389	0.47023		13.1	0.395099	0.00739279
13.2	0.436599	0.470195		13.2	0.388999	0.00740271
13.3	0.4342	0.470159		13.3	0.3899	0.00741243
13.4	0.4301	0.470122		13.4	0.390299	0.00742193
13.5	0.429	0.470085		13.5	0.3882	0.00743123
13.6	0.4308	0.470048		13.6	0.3885	0.00744032
13.7	0.433402	0.47001		13.7	0.391998	0.00744922
13.8	0.4357	0.469972		13.8	0.3913	0.00745793
13.9	0.4407	0.469934		13.9	0.392199	0.00746645
14	0.4442	0.469895		14	0.3914	0.00747479
14.1	0.4483	0.469856		14.1	0.390099	0.00748294
14.2	0.448703	0.469817		14.2	0.390097	0.00749092
14.3	0.4527	0.469778		14.3	0.3878	0.00749873
14.4	0.4563	0.469738		14.4	0.389498	0.00750636
14.5	0.4557	0.469698		14.5	0.3949	0.00751384
14.6	0.4539	0.469658		14.6	0.393797	0.00752115
14.7	0.453702	0.469617		14.7	0.393699	0.0075283
14.8	0.4551	0.469577		14.8	0.3876	0.00753531
14.9	0.4526	0.469536		14.9	0.385399	0.00754215
15	0.4527	0.469495		15	0.386	0.00754886
15.1	0.456	0.469454		15.1	0.386399	0.00755541
15.2	0.456201	0.469413		15.2	0.388299	0.00756182
15.3	0.4556	0.469372		15.3	0.389	0.0075681
15.4	0.4502	0.46933		15.4	0.390596	0.00757424
15.5	0.4492	0.469289		15.5	0.3937	0.00758025
15.6	0.4472	0.469247		15.6	0.390997	0.00758613
15.7	0.445503	0.469205		15.7	0.388299	0.00759188
15.8	0.4513	0.469163		15.8	0.3881	0.00759751
15.9	0.453	0.469121		15.9	0.381701	0.00760301
16	0.4509	0.469079		16	0.3812	0.0076084
16.1	0.4558	0.469037		16.1	0.381699	0.00761367
16.2	0.4551	0.468995		16.2	0.380801	0.00761882
16.3	0.4506	0.468953		16.3	0.3795	0.00762387
16.4	0.452	0.46891		16.4	0.379499	0.00762881
16.5	0.4489	0.468868		16.5	0.38	0.00763364
16.6	0.4481	0.468826		16.6	0.379799	0.00763836
16.7	0.450301	0.468783		16.7	0.3779	0.00764298
16.8	0.449	0.46874		16.8	0.378	0.00764751
16.9	0.4526	0.468698		16.9	0.378899	0.00765193
17	0.4533	0.468655		17	0.3788	0.00765626
17.1	0.4552	0.468612		17.1	0.3774	0.0076605
17.2	0.460102	0.46857		17.2	0.3777	0.00766464
17.3	0.4641	0.468527		17.3	0.3756	0.0076687
17.4	0.4642	0.468484		17.4	0.372901	0.00767267
17.5	0.4646	0.468441		17.5	0.3691	0.00767655
17.6	0.4658	0.468398		17.6	0.371298	0.00768035
17.7	0.468801	0.468355		17.7	0.375598	0.00768407
17.8	0.469	0.468312		17.8	0.3745	0.0076877
17.9	0.466	0.468269		17.9	0.374199	0.00769126
18	0.462	0.468226		18	0.3759	0.00769474
18.1	0.4658	0.468183		18.1	0.373999	0.00769815
18.2	0.466801	0.46814		18.2	0.3732	0.00770148
18.3	0.4673	0.468097		18.3	0.374	0.00770474
18.4	0.4661	0.468054		18.4	0.374399	0.00770793
18.5	0.4687	0.468011		18.5	0.3747	0.00771105
18.6	0.4701	0.467968		18.6	0.378498	0.0077141
18.7	0.469001	0.467925		18.7	0.376	0.00771709
18.8	0.4693	0.467881		18.8	0.3765	0.00772001
18.9	0.4734	0.467838		18.9	0.381597	0.00772287
19	0.4713	0.467795		19	0.3835	0.00772567
19.1	0.4732	0.467752		19.1	0.382298	0.00772841
19.2	0.475001	0.467709		19.2	0.381898	0.00773109
19.3	0.4754	0.467665		19.3	0.3814	0.00773371
19.4	0.4809	0.467622		19.4	0.377901	0.00773627
19.5	0.4867	0.467579		19.5	0.3767	0.00773878
19.6	0.486	0.467536		19.6	0.379499	0.00774124
19.7	0.482898	0.467492		19.7	0.3754	0.00774364
19.8	0.4777	0.467449		19.8	0.3731	0.00774599
19.9	0.4808	0.467406		19.9	0.375697	0.00774829
20	0.4778	0.467363		20	0.3782	0.00775054
20.1	0.4777	0.467319		20.1	0.3742	0.00775274
20.2	0.4771	0.467276		20.2	0.372998	0.00775489
20.3	0.4738	0.467233		20.3	0.3687	0.007757
20.4	0.4716	0.467189		20.4	0.370398	0.00775906
20.5	0.4694	0.467146		20.5	0.369	0.00776108
20.6	0.4674	0.467103		20.6	0.364599	0.00776305
20.7	0.467203	0.467059		20.7	0.363301	0.00776498
20.8	0.4679	0.467016		20.8	0.3604	0.00776687
20.9	0.467	0.466973		20.9	0.361897	0.00776872
21	0.466	0.466929		21	0.3609	0.00777053
21.1	0.4677	0.466886		21.1	0.357799	0.00777229
21.2	0.466302	0.466843		21.2	0.359498	0.00777402
21.3	0.4635	0.466799		21.3	0.3568	0.00777572
21.4	0.4614	0.466756		21.4	0.353699	0.00777738
21.5	0.4645	0.466713		21.5	0.3522	0.007779
21.6	0.4676	0.466669		21.6	0.349899	0.00778058
21.7	0.469	0.466626		21.7	0.352799	0.00778213
21.8	0.4686	0.466583		21.8	0.3512	0.00778365
21.9	0.4702	0.466539		21.9	0.3476	0.00778514
22	0.4698	0.466496		22	0.3542	0.00778659
22.1	0.466	0.466453		22.1	0.3529	0.00778801
22.2	0.464	0.466409		22.2	0.351098	0.00778941
22.3	0.4693	0.466366		22.3	0.3488	0.00779077
22.4	0.4728	0.466322		22.4	0.345698	0.0077921
22.5	0.4716	0.466279		22.5	0.3425	0.0077934
22.6	0.4719	0.466236		22.6	0.341699	0.00779468
22.7	0.468701	0.466192		22.7	0.343398	0.00779593
22.8	0.4679	0.466149		22.8	0.341	0.00779715
22.9	0.4704	0.466106		22.9	0.340999	0.00779834
23	0.4681	0.466062		23	0.3404	0.00779951
23.1	0.4628	0.466019		23.1	0.3373	0.00780065
23.2	0.459299	0.465975		23.2	0.334599	0.00780177
23.3	0.4537	0.465932		23.3	0.331	0.00780287
23.4	0.4554	0.465889		23.4	0.327701	0.00780394
23.5	0.4538	0.465845		23.5	0.3262	0.00780498
23.6	0.4509	0.465802		23.6	0.3244	0.00780601
23.7	0.448498	0.465759		23.7	0.3208	0.00780701
23.8	0.4434	0.465715		23.8	0.3194	0.00780799
23.9	0.4427	0.465672		23.9	0.321098	0.00780895
24	0.4471	0.465628		24	0.3204	0.00780989
24.1	0.4491	0.465585		24.1	0.318499	0.00781081
24.2	0.443302	0.465542		24.2	0.3154	0.00781171
24.3	0.4444	0.465498		24.3	0.3168	0.00781259
24.4	0.4501	0.465455		24.4	0.313999	0.00781345
24.5	0.4515	0.465412		24.5	0.3112	0.00781429
24.6	0.4528	0.465368		24.6	0.3077	0.00781512
24.7	0.452201	0.465325		24.7	0.304199	0.00781592
24.8	0.4527	0.465281		24.8	0.3053	0.00781671
24.9	0.4541	0.465238		24.9	0.307599	0.00781748
25	0.4468	0.465195		25	0.3061	0.00781824
25.1	0.4458	0.465151		25.1	0.299199	0.00781898
25.2	0.4432	0.465108		25.2	0.298499	0.0078197
25.3	0.4414	0.465064		25.3	0.2963	0.00782041
25.4	0.4383	0.465021		25.4	0.297298	0.0078211
25.5	0.4307	0.464978		25.5	0.2977	0.00782178
25.6	0.4253	0.464934		25.6	0.294599	0.00782244
25.7	0.424801	0.464891		25.7	0.290899	0.00782309
25.8	0.4209	0.464848		25.8	0.2901	0.00782372
25.9	0.4212	0.464804		25.9	0.2866	0.00782434
26	0.4172	0.464761		26	0.2819	0.00782495
26.1	0.4152	0.464717		26.1	0.2803	0.00782554
26.2	0.4107	0.464674		26.2	0.283697	0.00782612
26.3	0.4125	0.464631		26.3	0.286	0.00782669
26.4	0.4182	0.464587		26.4	0.289099	0.00782725
26.5	0.4162	0.464544		26.5	0.2841	0.00782779
26.6	0.4162	0.4645		26.6	0.2776	0.00782833
26.7	0.4196	0.464457		26.7	0.278498	0.00782885
26.8	0.4199	0.464414		26.8	0.2766	0.00782936
26.9	0.4191	0.46437		26.9	0.277999	0.00782985
27	0.4168	0.464327		27	0.2787	0.00783034
27.1	0.4143	0.464283		27.1	0.282597	0.00783082
27.2	0.4106	0.46424		27.2	0.278201	0.00783129
27.3	0.4087	0.464197		27.3	0.2735	0.00783174
27.4	0.4069	0.464153		27.4	0.272099	0.00783219
27.5	0.4084	0.46411		27.5	0.2746	0.00783263
27.6	0.4077	0.464067		27.6	0.276499	0.00783306
27.7	0.407202	0.464023		27.7	0.279398	0.00783348
27.8	0.408	0.46398		27.8	0.2747	0.00783389
27.9	0.4112	0.463936		27.9	0.280097	0.00783429
28	0.4132	0.463893		28	0.2823	0.00783468
28.1	0.4142	0.46385		28.1	0.279599	0.00783506
28.2	0.415501	0.463806		28.2	0.281497	0.00783544
28.3	0.4132	0.463763		28.3	0.2857	0.00783581
28.4	0.4068	0.463719		28.4	0.287499	0.00783616
28.5	0.4072	0.463676		28.5	0.2889	0.00783652
28.6	0.4109	0.463633		28.6	0.290798	0.00783686
28.7	0.409102	0.463589		28.7	0.293298	0.0078372
28.8	0.4102	0.463546		28.8	0.2918	0.00783753
28.9	0.4063	0.463502		28.9	0.293298	0.00783785
29	0.404	0.463459		29	0.2934	0.00783816
29.1	0.4045	0.463416		29.1	0.296298	0.00783847
29.2	0.404103	0.463372		29.2	0.295599	0.00783877
29.3	0.4055	0.463329		29.3	0.2961	0.00783907
29.4	0.4046	0.463286		29.4	0.295297	0.00783936
29.5	0.4002	0.463242		29.5	0.2926	0.00783964
29.6	0.3999	0.463199		29.6	0.2954	0.00783992
29.7	0.404401	0.463155		29.7	0.300797	0.00784019
29.8	0.4047	0.463112		29.8	0.3014	0.00784045
29.9	0.4072	0.463069		29.9	0.301597	0.00784071
30	0.4057	0.463025		30	0.3007	0.00784097
30.1	0.4016	0.462982		30.1	0.302197	0.00784121
30.2	0.397999	0.462938		30.2	0.3018	0.00784146
30.3	0.3992	0.462895		30.3	0.3023	0.00784169
30.4	0.4012	0.462852		30.4	0.302699	0.00784193
30.5	0.3914	0.462808		30.5	0.3033	0.00784215
30.6	0.3886	0.462765		30.6	0.301998	0.00784238
30.7	0.382801	0.462721		30.7	0.302398	0.00784259
30.8	0.381	0.462678		30.8	0.3043	0.00784281
30.9	0.3772	0.462635		30.9	0.3018	0.00784301
31	0.3745	0.462591		31	0.3021	0.00784322
31.1	0.3783	0.462548		31.1	0.300399	0.00784342
31.2	0.375502	0.462504		31.2	0.306297	0.00784361
31.3	0.375	0.462461		31.3	0.3074	0.0078438
31.4	0.3769	0.462418		31.4	0.307298	0.00784399
31.5	0.3811	0.462374		31.5	0.3059	0.00784417
31.6	0.3849	0.462331		31.6	0.305798	0.00784435
31.7	0.383603	0.462288		31.7	0.313296	0.00784453
31.8	0.384	0.462244		31.8	0.3175	0.0078447
31.9	0.3896	0.462201		31.9	0.319698	0.00784487
32	0.3919	0.462157		32	0.3202	0.00784503
32.1	0.395	0.462114		32.1	0.320899	0.00784519
32.2	0.391201	0.462071		32.2	0.3187	0.00784535
32.3	0.3923	0.462027		32.3	0.3165	0.0078455
32.4	0.3909	0.461984		32.4	0.316298	0.00784565
32.5	0.3886	0.46194		32.5	0.322	0.0078458
32.6	0.3913	0.461897		32.6	0.323998	0.00784594
32.7	0.391299	0.461854		32.7	0.329598	0.00784608
32.8	0.387	0.46181		32.8	0.3295	0.00784622
32.9	0.389	0.461767		32.9	0.332397	0.00784635
33	0.3855	0.461723		33	0.3321	0.00784648
33.1	0.3856	0.46168		33.1	0.329801	0.00784661
33.2	0.386301	0.461637		33.2	0.326599	0.00784674
33.3	0.3879	0.461593		33.3	0.3296	0.00784686
33.4	0.3883	0.46155		33.4	0.331198	0.00784698
33.5	0.3891	0.461507		33.5	0.3313	0.0078471
33.6	0.3896	0.461463		33.6	0.330298	0.00784722
33.7	0.389802	0.46142		33.7	0.328498	0.00784733
33.8	0.3888	0.461376		33.8	0.327	0.00784744
33.9	0.386	0.461333		33.9	0.331597	0.00784755
34	0.3857	0.46129		34	0.3317	0.00784765
34.1	0.3813	0.461246		34.1	0.329398	0.00784776
34.2	0.380102	0.461203		34.2	0.333397	0.00784786
34.3	0.3811	0.461159		34.3	0.3285	0.00784796
34.4	0.3792	0.461116		34.4	0.329197	0.00784806
34.5	0.3791	0.461073		34.5	0.3296	0.00784815
34.6	0.3777	0.461029		34.6	0.332797	0.00784824
34.7	0.373702	0.460986		34.7	0.334198	0.00784833
34.8	0.3739	0.460942		34.8	0.3316	0.00784842
34.9	0.3773	0.460899		34.9	0.3264	0.00784851
35	0.3818	0.460856		35	0.3249	0.00784859
35.1	0.3824	0.460812		35.1	0.320701	0.00784868
35.2	0.380402	0.460769		35.2	0.318399	0.00784876
35.3	0.3828	0.460726		35.3	0.3188	0.00784884
35.4	0.3883	0.460682		35.4	0.319697	0.00784892
35.5	0.3917	0.460639		35.5	0.3191	0.00784899
35.6	0.3899	0.460595		35.6	0.320997	0.00784907
35.7	0.392699	0.460552		35.7	0.319997	0.00784914
35.8	0.3895	0.460509		35.8	0.3164	0.00784921
35.9	0.3908	0.460465		35.9	0.316598	0.00784928
36	0.3912	0.460422		36	0.3173	0.00784935
36.1	0.3972	0.460378		36.1	0.315998	0.00784942
36.2	0.396902	0.460335		36.2	0.316899	0.00784948
36.3	0.3989	0.460292		36.3	0.3145	0.00784955
36.4	0.3977	0.460248		36.4	0.318696	0.00784961
36.5	0.3931	0.460205		36.5	0.3185	0.00784967
36.6	0.3946	0.460161		36.6	0.316201	0.00784973
36.7	0.397702	0.460118		36.7	0.315901	0.00784979
36.8	0.401	0.460075		36.8	0.3176	0.00784985
36.9	0.3989	0.460031		36.9	0.316598	0.0078499
37	0.3993	0.459988		37	0.3194	0.00784996
37.1	0.4002	0.459945		37.1	0.318098	0.00785001
37.2	0.3982	0.459901		37.2	0.317198	0.00785007
37.3	0.3972	0.459858		37.3	0.3143	0.00785012
37.4	0.3961	0.459814		37.4	0.310702	0.00785017
37.5	0.4024	0.459771		37.5	0.311	0.00785022
37.6	0.3992	0.459728		37.6	0.315097	0.00785026
37.7	0.397001	0.459684		37.7	0.316398	0.00785031
37.8	0.3989	0.459641		37.8	0.3138	0.00785036
37.9	0.4004	0.459597		37.9	0.311	0.0078504
38	0.3994	0.459554		38	0.3137	0.00785045
38.1	0.4005	0.459511		38.1	0.316299	0.00785049
38.2	0.398202	0.459467		38.2	0.318798	0.00785053
38.3	0.4003	0.459424		38.3	0.3216	0.00785057
38.4	0.4031	0.45938		38.4	0.323499	0.00785061
38.5	0.4029	0.459337		38.5	0.3232	0.00785065
38.6	0.4036	0.459294		38.6	0.318301	0.00785069
38.7	0.3998	0.45925		38.7	0.322998	0.00785073
38.8	0.4011	0.459207		38.8	0.3242	0.00785077
38.9	0.4035	0.459163		38.9	0.327798	0.0078508
39	0.4016	0.45912		39	0.3324	0.00785084
39.1	0.4074	0.459077		39.1	0.330998	0.00785088
39.2	0.410601	0.459033		39.2	0.337496	0.00785091
39.3	0.4123	0.45899		39.3	0.3417	0.00785094
39.4	0.4106	0.458947		39.4	0.343697	0.00785097
39.5	0.4097	0.458903		39.5	0.3403	0.00785101
39.6	0.4123	0.45886		39.6	0.341698	0.00785104
39.7	0.4136	0.458816		39.7	0.343199	0.00785107
39.8	0.4138	0.458773		39.8	0.342	0.0078511
39.9	0.416	0.45873		39.9	0.344699	0.00785113
40	0.417	0.458686		40	0.3428	0.00785116
40.1	0.4141	0.458643		40.1	0.341398	0.00785118
40.2	0.417401	0.458599		40.2	0.346198	0.00785121
40.3	0.4212	0.458556		40.3	0.3465	0.00785124
40.4	0.4222	0.458513		40.4	0.3478	0.00785126
40.5	0.4256	0.458469		40.5	0.3492	0.00785129
40.6	0.4262	0.458426		40.6	0.347999	0.00785131
40.7	0.426601	0.458382		40.7	0.3456	0.00785134
40.8	0.4269	0.458339		40.8	0.3445	0.00785136
40.9	0.4305	0.458296		40.9	0.3461	0.00785139
41	0.4306	0.458252		41	0.3507	0.00785141
41.1	0.4318	0.458209		41.1	0.349797	0.00785143
41.2	0.432802	0.458165		41.2	0.351097	0.00785145
41.3	0.4339	0.458122		41.3	0.3491	0.00785148
41.4	0.435	0.458079		41.4	0.3458	0.0078515
41.5	0.429	0.458035		41.5	0.3447	0.00785152
41.6	0.4276	0.457992		41.6	0.343699	0.00785154
41.7	0.427398	0.457949		41.7	0.3409	0.00785156
41.8	0.4212	0.457905		41.8	0.3423	0.00785158
41.9	0.4175	0.457862		41.9	0.3429	0.0078516
42	0.4136	0.457818		42	0.3412	0.00785161
42.1	0.4112	0.457775		42.1	0.340898	0.00785163
42.2	0.405501	0.457732		42.2	0.3393	0.00785165
42.3	0.4078	0.457688		42.3	0.3398	0.00785167
42.4	0.4071	0.457645		42.4	0.3418	0.00785168
42.5	0.409	0.457601		42.5	0.3419	0.0078517
42.6	0.4088	0.457558		42.6	0.342499	0.00785172
42.7	0.4073	0.457515		42.7	0.343098	0.00785173
42.8	0.4056	0.457471		42.8	0.3469	0.00785175
42.9	0.41	0.457428		42.9	0.345499	0.00785176
43	0.4099	0.457384		43	0.343	0.00785178
43.1	0.408	0.457341		43.1	0.341	0.00785179
43.2	0.407802	0.457298		43.2	0.341099	0.00785181
43.3	0.4102	0.457254		43.3	0.3441	0.00785182
43.4	0.4137	0.457211		43.4	0.3434	0.00785183
43.5	0.418	0.457168		43.5	0.3451	0.00785185
43.6	0.4107	0.457124		43.6	0.347696	0.00785186
43.7	0.409102	0.457081		43.7	0.3436	0.00785187
43.8	0.408	0.457037		43.8	0.3423	0.00785189
43.9	0.4092	0.456994		43.9	0.344299	0.0078519
44	0.4085	0.456951		44	0.3433	0.00785191
44.1	0.4097	0.456907		44.1	0.341299	0.00785192
44.2	0.406202	0.456864		44.2	0.338898	0.00785193
44.3	0.4063	0.45682		44.3	0.3395	0.00785194
44.4	0.4027	0.456777		44.4	0.341199	0.00785196
44.5	0.397	0.456734		44.5	0.34	0.00785197
44.6	0.3952	0.45669		44.6	0.3371	0.00785198
44.7	0.3914	0.456647		44.7	0.334999	0.00785199
44.8	0.3925	0.456603		44.8	0.3307	0.007852
44.9	0.3885	0.45656		44.9	0.328998	0.00785201
45	0.3857	0.456517		45	0.3259	0.00785202
45.1	0.3875	0.456473		45.1	0.320501	0.00785203
45.2	0.388099	0.45643		45.2	0.322898	0.00785203
45.3	0.3872	0.456387		45.3	0.3163	0.00785204
45.4	0.3844	0.456343		45.4	0.311199	0.00785205
45.5	0.3805	0.4563		45.5	0.3078	0.00785206
45.6	0.3811	0.456256		45.6	0.309998	0.00785207
45.7	0.3776	0.456213		45.7	0.3096	0.00785208
45.8	0.3771	0.45617		45.8	0.3083	0.00785209
45.9	0.3763	0.456126		45.9	0.307798	0.00785209
46	0.3729	0.456083		46	0.3028	0.0078521
46.1	0.3722	0.456039		46.1	0.3006	0.00785211
46.2	0.370399	0.455996		46.2	0.298601	0.00785212
46.3	0.3653	0.455953		46.3	0.2942	0.00785212
46.4	0.3602	0.455909		46.4	0.289499	0.00785213
46.5	0.3599	0.455866		46.5	0.2846	0.00785214
46.6	0.36	0.455822		46.6	0.2805	0.00785214
46.7	0.3611	0.455779		46.7	0.281899	0.00785215
46.8	0.36	0.455736		46.8	0.2794	0.00785216
46.9	0.3561	0.455692		46.9	0.280899	0.00785216
47	0.3526	0.455649		47	0.2844	0.00785217
47.1	0.3488	0.455605		47.1	0.286597	0.00785218
47.2	0.3469	0.455562		47.2	0.287699	0.00785218
47.3	0.3437	0.455519		47.3	0.2935	0.00785219
47.4	0.3451	0.455475		47.4	0.294598	0.00785219
47.5	0.3405	0.455432		47.5	0.3006	0.0078522
47.6	0.3388	0.455389		47.6	0.301499	0.0078522
47.7	0.337302	0.455345		47.7	0.302898	0.00785221
47.8	0.3394	0.455302		47.8	0.3081	0.00785221
47.9	0.3429	0.455258		47.9	0.3043	0.00785222
48	0.3449	0.455215		48	0.3009	0.00785222
48.1	0.3464	0.455172		48.1	0.300999	0.00785223
48.2	0.350602	0.455128		48.2	0.300599	0.00785223
48.3	0.3537	0.455085		48.3	0.3046	0.00785224
48.4	0.3521	0.455041		48.4	0.302599	0.00785224
48.5	0.3514	0.454998		48.5	0.3016	0.00785225
48.6	0.3498	0.454955		48.6	0.303097	0.00785225
48.7	0.347401	0.454911		48.7	0.304398	0.00785226
48.8	0.3507	0.454868		48.8	0.3084	0.00785226
48.9	0.3552	0.454824		48.9	0.306399	0.00785226
49	0.348	0.454781		49	0.3096	0.00785227
49.1	0.348	0.454738		49.1	0.315897	0.00785227
49.2	0.350199	0.454694		49.2	0.318497	0.00785228
49.3	0.3465	0.454651		49.3	0.3158	0.00785228
49.4	0.3441	0.454608		49.4	0.311502	0.00785228
49.5	0.344	0.454564		49.5	0.3099	0.00785229
49.6	0.3448	0.454521		49.6	0.312598	0.00785229
49.7	0.3453	0.454477		49.7	0.3108	0.00785229
49.8	0.3416	0.454434		49.8	0.3145	0.0078523
49.9	0.3419	0.454391		49.9	0.315099	0.0078523
50	0.3393	0.454347		50	0.3148	0.0078523
50.1	0.338	0.454304		50.1	0.319298	0.00785231
50.2	0.3378	0.45426		50.2	0.321597	0.00785231
50.3	0.3389	0.454217		50.3	0.3222	0.00785231
50.4	0.3365	0.454174		50.4	0.3189	0.00785232
50.5	0.336	0.45413		50.5	0.3143	0.00785232
50.6	0.337	0.454087		50.6	0.311999	0.00785232
50.7	0.334902	0.454043		50.7	0.315497	0.00785233
50.8	0.3367	0.454		50.8	0.3206	0.00785233
50.9	0.3339	0.453957		50.9	0.319599	0.00785233
51	0.3374	0.453913		51	0.3195	0.00785233
51.1	0.3394	0.45387		51.1	0.3173	0.00785234
51.2	0.335801	0.453826		51.2	0.316498	0.00785234
51.3	0.3337	0.453783		51.3	0.3174	0.00785234
51.4	0.3314	0.45374		51.4	0.320799	0.00785234
51.5	0.3298	0.453696		51.5	0.3213	0.00785235
51.6	0.3341	0.453653		51.6	0.321699	0.00785235
51.7	0.336101	0.45361		51.7	0.323198	0.00785235
51.8	0.336	0.453566		51.8	0.3222	0.00785235
51.9	0.3337	0.453523		51.9	0.3229	0.00785235
52	0.3333	0.453479		52	0.326	0.00785236
52.1	0.3346	0.453436		52.1	0.329298	0.00785236
52.2	0.335399	0.453393		52.2	0.331499	0.00785236
52.3	0.334	0.453349		52.3	0.3312	0.00785236
52.4	0.3349	0.453306		52.4	0.337096	0.00785236
52.5	0.3375	0.453262		52.5	0.3402	0.00785237
52.6	0.3365	0.453219		52.6	0.344997	0.00785237
52.7	0.333499	0.453176		52.7	0.341299	0.00785237
52.8	0.3314	0.453132		52.8	0.3408	0.00785237
52.9	0.3274	0.453089		52.9	0.346596	0.00785237
53	0.3311	0.453045		53	0.3438	0.00785237
53.1	0.3314	0.453002		53.1	0.3376	0.00785238
53.2	0.332299	0.452959		53.2	0.337999	0.00785238
53.3	0.3271	0.452915		53.3	0.3393	0.00785238
53.4	0.3248	0.452872		53.4	0.3388	0.00785238
53.5	0.3244	0.452829		53.5	0.3416	0.00785238
53.6	0.327	0.452785		53.6	0.339699	0.00785238
53.7	0.324801	0.452742		53.7	0.341699	0.00785239
53.8	0.3242	0.452698		53.8	0.3425	0.00785239
53.9	0.3229	0.452655		53.9	0.340599	0.00785239
54	0.3223	0.452612		54	0.3429	0.00785239
54.1	0.3269	0.452568		54.1	0.347296	0.00785239
54.2	0.325801	0.452525		54.2	0.350198	0.00785239
54.3	0.3248	0.452481		54.3	0.3478	0.00785239
54.4	0.3219	0.452438		54.4	0.343801	0.00785239
54.5	0.3197	0.452395		54.5	0.3452	0.0078524
54.6	0.3177	0.452351		54.6	0.346599	0.0078524
54.7	0.320301	0.452308		54.7	0.346699	0.0078524
54.8	0.321	0.452264		54.8	0.3491	0.0078524
54.9	0.3176	0.452221		54.9	0.349099	0.0078524
55	0.3165	0.452178		55	0.3491	0.0078524
55.1	0.3187	0.452134		55.1	0.3462	0.0078524
55.2	0.3214	0.452091		55.2	0.334203	0.0078524
55.3	0.319	0.452048		55.3	0.3323	0.0078524
55.4	0.32	0.452004		55.4	0.332999	0.00785241
55.5	0.3184	0.451961		55.5	0.3372	0.00785241
55.6	0.3176	0.451917		55.6	0.339497	0.00785241
55.7	0.3159	0.451874		55.7	0.336301	0.00785241
55.8	0.3158	0.451831		55.8	0.3366	0.00785241
55.9	0.3201	0.451787		55.9	0.3366	0.00785241
56	0.3251	0.451744		56	0.334	0.00785241
56.1	0.3257	0.4517		56.1	0.331	0.00785241
56.2	0.325701	0.451657		56.2	0.331598	0.00785241
56.3	0.3255	0.451614		56.3	0.3308	0.00785241
56.4	0.3237	0.45157		56.4	0.331998	0.00785241
56.5	0.326	0.451527		56.5	0.3367	0.00785242
56.6	0.3306	0.451483		56.6	0.339197	0.00785242
56.7	0.330102	0.45144		56.7	0.340599	0.00785242
56.8	0.3333	0.451397		56.8	0.3354	0.00785242
56.9	0.3359	0.451353		56.9	0.331299	0.00785242
57	0.3407	0.45131		57	0.3345	0.00785242
57.1	0.3392	0.451267		57.1	0.336498	0.00785242
57.2	0.337901	0.451223		57.2	0.336498	0.00785242
57.3	0.3402	0.45118		57.3	0.3364	0.00785242
57.4	0.3397	0.451136		57.4	0.333199	0.00785242
57.5	0.3407	0.451093		57.5	0.3324	0.00785242
57.6	0.3455	0.45105		57.6	0.333398	0.00785242
57.7	0.351	0.451006		57.7	0.334299	0.00785242
57.8	0.3516	0.450963		57.8	0.3356	0.00785242
57.9	0.3526	0.450919		57.9	0.333399	0.00785242
58	0.3528	0.450876		58	0.3324	0.00785242
58.1	0.3532	0.450833		58.1	0.328899	0.00785243
58.2	0.3542	0.450789		58.2	0.326299	0.00785243
58.3	0.3538	0.450746		58.3	0.3281	0.00785243
58.4	0.3578	0.450702		58.4	0.327399	0.00785243
58.5	0.3625	0.450659		58.5	0.3196	0.00785243
58.6	0.3578	0.450616		58.6	0.314701	0.00785243
58.7	0.357202	0.450572		58.7	0.315199	0.00785243
58.8	0.3584	0.450529		58.8	0.3198	0.00785243
58.9	0.3609	0.450485		58.9	0.320199	0.00785243
59	0.3629	0.450442		59	0.3189	0.00785243
59.1	0.3623	0.450399		59.1	0.3191	0.00785243
59.2	0.364598	0.450355		59.2	0.322698	0.00785243
59.3	0.363	0.450312		59.3	0.3176	0.00785243
59.4	0.366	0.450269		59.4	0.318199	0.00785243
59.5	0.3667	0.450225		59.5	0.3185	0.00785243
59.6	0.3636	0.450182		59.6	0.316199	0.00785243
59.7	0.365604	0.450138		59.7	0.314498	0.00785243
59.8	0.3728	0.450095		59.8	0.3119	0.00785243
59.9	0.3755	0.450052		59.9	0.311999	0.00785243
60	0.3758	0.450008		60	0.3147	0.00785243
60.1	0.3752	0.449965		60.1	0.311599	0.00785243
60.2	0.374101	0.449921		60.2	0.31	0.00785243
60.3	0.3745	0.449878		60.3	0.3085	0.00785243
60.4	0.372	0.449835		60.4	0.311998	0.00785244
60.5	0.3728	0.449791		60.5	0.3149	0.00785244
60.6	0.3748	0.449748		60.6	0.314298	0.00785244
60.7	0.3815	0.449704		60.7	0.317497	0.00785244
60.8	0.3786	0.449661		60.8	0.3162	0.00785244
60.9	0.38	0.449618		60.9	0.3091	0.00785244
61	0.3809	0.449574		61	0.3054	0.00785244
61.1	0.3787	0.449531		61.1	0.305699	0.00785244
61.2	0.3779	0.449487		61.2	0.308199	0.00785244
61.3	0.3761	0.449444		61.3	0.318	0.00785244
61.4	0.3765	0.449401		61.4	0.316098	0.00785244
61.5	0.3776	0.449357		61.5	0.3153	0.00785244
61.6	0.3784	0.449314		61.6	0.310902	0.00785244
61.7	0.380201	0.449271		61.7	0.310299	0.00785244
61.8	0.3791	0.449227		61.8	0.3148	0.00785244
61.9	0.3753	0.449184		61.9	0.317098	0.00785244
62	0.3726	0.44914		62	0.3157	0.00785244
62.1	0.3717	0.449097		62.1	0.316298	0.00785244
62.2	0.374999	0.449054		62.2	0.317199	0.00785244
62.3	0.3737	0.44901		62.3	0.3138	0.00785244
62.4	0.3678	0.448967		62.4	0.315698	0.00785244
62.5	0.3673	0.448923		62.5	0.3171	0.00785244
62.6	0.3653	0.44888		62.6	0.3129	0.00785244
62.7	0.363199	0.448837		62.7	0.312199	0.00785244
62.8	0.3605	0.448793		62.8	0.3151	0.00785244
62.9	0.3613	0.44875		62.9	0.312499	0.00785244
63	0.3595	0.448706		63	0.3117	0.00785244
63.1	0.3583	0.448663		63.1	0.311199	0.00785244
63.2	0.360002	0.44862		63.2	0.312998	0.00785244
63.3	0.3611	0.448576		63.3	0.3143	0.00785244
63.4	0.3593	0.448533		63.4	0.316899	0.00785244
63.5	0.3594	0.44849		63.5	0.3168	0.00785244
63.6	0.3579	0.448446		63.6	0.319699	0.00785244
63.7	0.359199	0.448403		63.7	0.319299	0.00785244
63.8	0.3559	0.448359		63.8	0.319	0.00785244
63.9	0.3521	0.448316		63.9	0.316999	0.00785244
64	0.3565	0.448273		64	0.3143	0.00785244
64.1	0.3564	0.448229		64.1	0.315298	0.00785244
64.2	0.355901	0.448186		64.2	0.319298	0.00785244
64.3	0.3548	0.448142		64.3	0.3179	0.00785244
64.4	0.3539	0.448099		64.4	0.316699	0.00785244
64.5	0.3511	0.448056		64.5	0.3157	0.00785244
64.6	0.3467	0.448012		64.6	0.319298	0.00785244
64.7	0.3502	0.447969		64.7	0.321998	0.00785244
64.8	0.3488	0.447925		64.8	0.3204	0.00785244
64.9	0.3493	0.447882		64.9	0.3192	0.00785244
65	0.3448	0.447839		65	0.3166	0.00785244
65.1	0.341	0.447795		65.1	0.3161	0.00785244
65.2	0.3382	0.447752		65.2	0.317198	0.00785244
65.3	0.3341	0.447709		65.3	0.3151	0.00785245
65.4	0.3333	0.447665		65.4	0.315299	0.00785245
65.5	0.3303	0.447622		65.5	0.3152	0.00785245
65.6	0.3273	0.447578		65.6	0.3123	0.00785245
65.7	0.329398	0.447535		65.7	0.312999	0.00785245
65.8	0.3235	0.447492		65.8	0.3131	0.00785245
65.9	0.3187	0.447448		65.9	0.312699	0.00785245
66	0.3146	0.447405		66	0.3159	0.00785245
66.1	0.3174	0.447361		66.1	0.314698	0.00785245
66.2	0.3147	0.447318		66.2	0.315499	0.00785245
66.3	0.3103	0.447275		66.3	0.3115	0.00785245
66.4	0.3107	0.447231		66.4	0.306202	0.00785245
66.5	0.3119	0.447188		66.5	0.3024	0.00785245
66.6	0.3166	0.447144		66.6	0.2991	0.00785245
66.7	0.316599	0.447101		66.7	0.298599	0.00785245
66.8	0.3112	0.447058		66.8	0.2923	0.00785245
66.9	0.3096	0.447014		66.9	0.2902	0.00785245
67	0.3112	0.446971		67	0.29	0.00785245
67.1	0.3136	0.446927		67.1	0.289197	0.00785245
67.2	0.312001	0.446884		67.2	0.291698	0.00785245
67.3	0.3145	0.446841		67.3	0.2878	0.00785245
67.4	0.3147	0.446797		67.4	0.283599	0.00785245
67.5	0.3192	0.446754		67.5	0.2823	0.00785245
67.6	0.3182	0.446711		67.6	0.280099	0.00785245
67.7	0.318199	0.446667		67.7	0.280398	0.00785245
67.8	0.3154	0.446624		67.8	0.284	0.00785245
67.9	0.312	0.44658		67.9	0.2807	0.00785245
68	0.3162	0.446537		68	0.2785	0.00785245
68.1	0.3166	0.446494		68.1	0.276499	0.00785245
68.2	0.316401	0.44645		68.2	0.279399	0.00785245
68.3	0.3107	0.446407		68.3	0.2792	0.00785245
68.4	0.3113	0.446363		68.4	0.276801	0.00785245
68.5	0.3149	0.44632		68.5	0.2728	0.00785245
68.6	0.3133	0.446277		68.6	0.271	0.00785245
68.7	0.315899	0.446233		68.7	0.271898	0.00785245
68.8	0.3157	0.44619		68.8	0.2721	0.00785245
68.9	0.3187	0.446146		68.9	0.269101	0.00785245
69	0.3148	0.446103		69	0.2718	0.00785245
69.1	0.3155	0.44606		69.1	0.271198	0.00785245
69.2	0.311001	0.446016		69.2	0.268998	0.00785245
69.3	0.3125	0.445973		69.3	0.2628	0.00785245
69.4	0.3115	0.44593		69.4	0.262598	0.00785245
69.5	0.3122	0.445886		69.5	0.2612	0.00785245
69.6	0.31	0.445843		69.6	0.260698	0.00785245
69.7	0.3142	0.445799		69.7	0.256098	0.00785245
69.8	0.3121	0.445756		69.8	0.2538	0.00785245
69.9	0.3112	0.445713		69.9	0.2515	0.00785245
70	0.3139	0.445669		70	0.2514	0.00785245
70.1	0.3091	0.445626		70.1	0.252897	0.00785245
70.2	0.312801	0.445582		70.2	0.2527	0.00785245
70.3	0.3139	0.445539		70.3	0.2482	0.00785245
70.4	0.3153	0.445496		70.4	0.253599	0.00785245
70.5	0.3151	0.445452		70.5	0.2514	0.00785245
70.6	0.3135	0.445409		70.6	0.250301	0.00785245
70.7	0.311201	0.445365		70.7	0.250998	0.00785245
70.8	0.3121	0.445322		70.8	0.2525	0.00785245
70.9	0.3155	0.445279		70.9	0.253698	0.00785245
71	0.3169	0.445235		71	0.254	0.00785245
71.1	0.3186	0.445192		71.1	0.2526	0.00785245
71.2	0.325203	0.445148		71.2	0.249898	0.00785245
71.3	0.3324	0.445105		71.3	0.2477	0.00785245
71.4	0.3352	0.445062		71.4	0.247098	0.00785245
71.5	0.3367	0.445018		71.5	0.2464	0.00785245
71.6	0.3446	0.444975		71.6	0.242	0.00785245
71.7	0.348802	0.444932		71.7	0.241399	0.00785245
71.8	0.3491	0.444888		71.8	0.2394	0.00785245
71.9	0.3499	0.444845		71.9	0.239299	0.00785245
72	0.3505	0.444801		72	0.2362	0.00785245
72.1	0.3569	0.444758		72.1	0.2306	0.00785245
72.2	0.354301	0.444715		72.2	0.2281	0.00785245
72.3	0.3548	0.444671		72.3	0.23	0.00785245
72.4	0.3597	0.444628		72.4	0.232897	0.00785245
72.5	0.359	0.444584		72.5	0.2334	0.00785245
72.6	0.358	0.444541		72.6	0.235498	0.00785245
72.7	0.353299	0.444498		72.7	0.239396	0.00785245
72.8	0.3517	0.444454		72.8	0.2387	0.00785245
72.9	0.3552	0.444411		72.9	0.240499	0.00785245
73	0.3572	0.444367		73	0.2401	0.00785245
73.1	0.3566	0.444324		73.1	0.243098	0.00785245
73.2	0.3549	0.444281		73.2	0.241601	0.00785245
73.3	0.3544	0.444237		73.3	0.2389	0.00785245
73.4	0.3521	0.444194		73.4	0.2398	0.00785245
73.5	0.3532	0.444151		73.5	0.2413	0.00785245
73.6	0.3498	0.444107		73.6	0.246098	0.00785245
73.7	0.3509	0.444064		73.7	0.250098	0.00785245
73.8	0.3516	0.44402		73.8	0.2511	0.00785245
73.9	0.3521	0.443977		73.9	0.2496	0.00785245
74	0.3553	0.443934		74	0.2537	0.00785245
74.1	0.3553	0.44389		74.1	0.257597	0.00785245
74.2	0.3572	0.443847		74.2	0.257999	0.00785245
74.3	0.3565	0.443803		74.3	0.2592	0.00785245
74.4	0.3611	0.44376		74.4	0.260499	0.00785245
74.5	0.3608	0.443717		74.5	0.2631	0.00785245
74.6	0.3614	0.443673		74.6	0.264798	0.00785245
74.7	0.3638	0.44363		74.7	0.2612	0.00785245
74.8	0.362	0.443586		74.8	0.2611	0.00785245
74.9	0.3616	0.443543		74.9	0.261299	0.00785245
75	0.3657	0.4435		75	0.2595	0.00785245
75.1	0.368	0.443456		75.1	0.259799	0.00785245
75.2	0.3651	0.443413		75.2	0.2588	0.00785245
75.3	0.3633	0.44337		75.3	0.2589	0.00785245
75.4	0.3599	0.443326		75.4	0.2613	0.00785245
75.5	0.3624	0.443283		75.5	0.2643	0.00785245
75.6	0.3624	0.443239		75.6	0.2643	0.00785245
75.7	0.362799	0.443196		75.7	0.269998	0.00785245
75.8	0.3602	0.443153		75.8	0.2737	0.00785245
75.9	0.3567	0.443109		75.9	0.276299	0.00785245
76	0.3552	0.443066		76	0.2799	0.00785245
76.1	0.3484	0.443022		76.1	0.279099	0.00785245
76.2	0.349399	0.442979		76.2	0.280298	0.00785245
76.3	0.3473	0.442936		76.3	0.2809	0.00785245
76.4	0.3464	0.442892		76.4	0.282298	0.00785245
76.5	0.3454	0.442849		76.5	0.2769	0.00785245
76.6	0.3462	0.442805		76.6	0.278098	0.00785245
76.7	0.349703	0.442762		76.7	0.282797	0.00785245
76.8	0.3541	0.442719		76.8	0.2798	0.00785245
76.9	0.3531	0.442675		76.9	0.276099	0.00785245
77	0.352	0.442632		77	0.2768	0.00785245
77.1	0.3537	0.442589		77.1	0.278497	0.00785245
77.2	0.354	0.442545		77.2	0.276199	0.00785245
77.3	0.3509	0.442502		77.3	0.2726	0.00785245
77.4	0.3449	0.442458		77.4	0.271501	0.00785245
77.5	0.3471	0.442415		77.5	0.2666	0.00785245
77.6	0.3462	0.442372		77.6	0.270797	0.00785245
77.7	0.3413	0.442328		77.7	0.275397	0.00785245
77.8	0.3423	0.442285		77.8	0.2781	0.00785245
77.9	0.3414	0.442241		77.9	0.280198	0.00785245
78	0.3419	0.442198		78	0.2812	0.00785245
78.1	0.343	0.442155		78.1	0.281999	0.00785245
78.2	0.341002	0.442111		78.2	0.2837	0.00785245
78.3	0.3443	0.442068		78.3	0.2823	0.00785245
78.4	0.3447	0.442024		78.4	0.283998	0.00785245
78.5	0.3414	0.441981		78.5	0.2827	0.00785245
78.6	0.341	0.441938		78.6	0.287698	0.00785245
78.7	0.343802	0.441894		78.7	0.286999	0.00785245
78.8	0.3446	0.441851		78.8	0.2855	0.00785245
78.9	0.3447	0.441807		78.9	0.288698	0.00785245
79	0.3405	0.441764		79	0.2869	0.00785245
79.1	0.3396	0.441721		79.1	0.285799	0.00785245
79.2	0.3407	0.441677		79.2	0.2827	0.00785245
79.3	0.3423	0.441634		79.3	0.2835	0.00785245
79.4	0.3412	0.441591		79.4	0.284598	0.00785245
79.5	0.3408	0.441547		79.5	0.2874	0.00785245
79.6	0.3371	0.441504		79.6	0.283501	0.00785245
79.7	0.337401	0.44146		79.7	0.2806	0.00785245
79.8	0.341	0.441417		79.8	0.2786	0.00785245
79.9	0.3358	0.441374		79.9	0.278899	0.00785245
80	0.3352	0.44133		80	0.2743	0.00785245
80.1	0.3337	0.441287		80.1	0.27	0.00785245
80.2	0.3299	0.441243		80.2	0.265901	0.00785245
80.3	0.3295	0.4412		80.3	0.2638	0.00785245
80.4	0.3264	0.441157		80.4	0.261299	0.00785245
80.5	0.3268	0.441113		80.5	0.2572	0.00785245
80.6	0.3301	0.44107		80.6	0.2556	0.00785245
80.7	0.327199	0.441026		80.7	0.253799	0.00785245
80.8	0.3225	0.440983		80.8	0.2561	0.00785245
80.9	0.3243	0.44094		80.9	0.255799	0.00785245
81	0.3248	0.440896		81	0.2551	0.00785245
81.1	0.3216	0.440853		81.1	0.255799	0.00785245
81.2	0.3199	0.440809		81.2	0.259498	0.00785245
81.3	0.3211	0.440766		81.3	0.2641	0.00785245
81.4	0.3285	0.440723		81.4	0.268097	0.00785245
81.5	0.329	0.440679		81.5	0.2677	0.00785245
81.6	0.3256	0.440636		81.6	0.2636	0.00785245
81.7	0.323802	0.440593		81.7	0.261798	0.00785245
81.8	0.3235	0.440549		81.8	0.2586	0.00785245
81.9	0.3211	0.440506		81.9	0.255199	0.00785245
82	0.3228	0.440462		82	0.2528	0.00785245
82.1	0.3232	0.440419		82.1	0.252899	0.00785245
82.2	0.331103	0.440376		82.2	0.255699	0.00785245
82.3	0.3354	0.440332		82.3	0.2589	0.00785245
82.4	0.3363	0.440289		82.4	0.258499	0.00785245
82.5	0.3374	0.440245		82.5	0.2625	0.00785245
82.6	0.3378	0.440202		82.6	0.265698	0.00785245
82.7	0.340199	0.440159		82.7	0.263599	0.00785245
82.8	0.3429	0.440115		82.8	0.2624	0.00785245
82.9	0.339	0.440072		82.9	0.262998	0.00785245
83	0.3345	0.440028		83	0.2636	0.00785245
83.1	0.3313	0.439985		83.1	0.262499	0.00785245
83.2	0.33	0.439942		83.2	0.260199	0.00785245
83.3	0.3307	0.439898		83.3	0.2644	0.00785245
83.4	0.3337	0.439855		83.4	0.270297	0.00785245
83.5	0.3363	0.439812		83.5	0.2723	0.00785245
83.6	0.3359	0.439768		83.6	0.277896	0.00785245
83.7	0.3372	0.439725		83.7	0.2765	0.00785245
83.8	0.3373	0.439681		83.8	0.273	0.00785245
83.9	0.3341	0.439638		83.9	0.2685	0.00785245
84	0.3328	0.439595		84	0.2662	0.00785245
84.1	0.3347	0.439551		84.1	0.263198	0.00785245
84.2	0.3298	0.439508		84.2	0.264398	0.00785245
84.3	0.3291	0.439464		84.3	0.2633	0.00785245
84.4	0.3275	0.439421		84.4	0.262097	0.00785245
84.5	0.3285	0.439378		84.5	0.2588	0.00785245
84.6	0.3291	0.439334		84.6	0.260697	0.00785245
84.7	0.330199	0.439291		84.7	0.258197	0.00785245
84.8	0.326	0.439247		84.8	0.2554	0.00785245
84.9	0.3264	0.439204		84.9	0.253099	0.00785245
85	0.3314	0.439161		85	0.2538	0.00785245
85.1	0.3364	0.439117		85.1	0.258497	0.00785245
85.2	0.3386	0.439074		85.2	0.259698	0.00785245
85.3	0.337	0.439031		85.3	0.2637	0.00785245
85.4	0.3366	0.438987		85.4	0.267599	0.00785245
85.5	0.337	0.438944		85.5	0.2657	0.00785245
85.6	0.3345	0.4389		85.6	0.266796	0.00785245
85.7	0.336102	0.438857		85.7	0.271397	0.00785245
85.8	0.3372	0.438814		85.8	0.2709	0.00785245
85.9	0.3315	0.43877		85.9	0.2711	0.00785245
86	0.3369	0.438727		86	0.2733	0.00785245
86.1	0.3366	0.438683		86.1	0.276997	0.00785245
86.2	0.337401	0.43864		86.2	0.275898	0.00785245
86.3	0.3385	0.438597		86.3	0.2779	0.00785245
86.4	0.3375	0.438553		86.4	0.281898	0.00785245
86.5	0.338	0.43851		86.5	0.2827	0.00785245
86.6	0.3373	0.438466		86.6	0.2857	0.00785245
86.7	0.337201	0.438423		86.7	0.286698	0.00785245
86.8	0.3408	0.43838		86.8	0.2884	0.00785245
86.9	0.3445	0.438336		86.9	0.286799	0.00785245
87	0.3443	0.438293		87	0.2855	0.00785245
87.1	0.3538	0.43825		87.1	0.308387	0.00785245
87.2	0.3558	0.438206		87.2	0.311397	0.00785245
87.3	0.3543	0.438163		87.3	0.3061	0.00785245
87.4	0.3576	0.438119		87.4	0.310997	0.00785245
87.5	0.3602	0.438076		87.5	0.3125	0.00785245
87.6	0.3641	0.438033		87.6	0.315897	0.00785245
87.7	0.359297	0.437989		87.7	0.310998	0.00785245
87.8	0.3543	0.437946		87.8	0.3099	0.00785245
87.9	0.354	0.437902		87.9	0.305299	0.00785245
88	0.3523	0.437859		88	0.3075	0.00785245
88.1	0.3593	0.437816		88.1	0.312496	0.00785245
88.2	0.362402	0.437772		88.2	0.315699	0.00785245
88.3	0.3602	0.437729		88.3	0.3152	0.00785245
88.4	0.3534	0.437685		88.4	0.314398	0.00785245
88.5	0.3551	0.437642		88.5	0.323	0.00785245
88.6	0.3616	0.437599		88.6	0.330295	0.00785245
88.7	0.3656	0.437555		88.7	0.344494	0.00785245
88.8	0.3656	0.437512		88.8	0.359	0.00785245
88.9	0.3616	0.437468		88.9	0.367398	0.00785245
89	0.3656	0.437425		89	0.3838	0.00785245
89.1	0.3706	0.437382		89.1	0.390101	0.00785245
89.2	0.3707	0.437338		89.2	0.3909	0.00785245
89.3		0.437295		89.3		0.00785245
89.4		0.437252		89.4		0.00785245
89.5		0.437208		89.5		0.00785245
89.6		0.437165		89.6		0.00785245
89.7		0.437121		89.7		0.00785245
89.8		0.437078		89.8		0.00785245
89.9		0.437035		89.9		0.00785245
90		0.436991		90		0.00785245
90.1		0.436948		90.1		0.00785245
90.2		0.408778		90.2		0.00768293
90.3		0.382285		90.3		0.00751697
90.4		0.357354		90.4		0.00735469
90.5		0.333879		90.5		0.00719582
90.6		0.311801		90.6		0.00704047
90.7		0.291012		90.7		0.00688848
90.8		0.271461		90.8		0.00673968
90.9		0.253061		90.9		0.00659418
91		0.235736		91		0.00645174
91.1		0.21944		91.1		0.00631246
91.2		0.204096		91.2		0.00617619
91.3		0.189664		91.3		0.00604277
91.4		0.176082		91.4		0.00591232
91.5		0.163291		91.5		0.00578461
91.6		0.151261		91.6		0.00565973
91.7		0.139932		91.7		0.00553754
91.8	-0.1634	0.129276		91.8	-1.13709	0.00541792
91.9	-0.1676	0.119247		91.9	-1.0887	0.00530096
92	-0.1862	0.109802		92	-0.9911	0.00518645
92.1	-0.204864	0.100918		92.1	-0.784749	0.00507449
92.2	-0.1862	0.0925505		92.2	-0.754747	0.00496494
92.3	-0.1862	0.0846797		92.3	-0.6272	0.00485769
92.4	-0.1862	0.0772712		92.4	-0.270848	0.00475282
92.5	-0.1862	0.0702934		92.5	-0.1518	0.00465015
92.6	-0.1417	0.0637292		92.6	-0.376673	0.00454976
92.7	-0.208605	0.0575464		92.7	-0.168926	0.00445154
92.8	-0.2021	0.0517298		92.8	-0.1368	0.00435538
92.9	-0.2692	0.046254		92.9	-0.0981178	0.00426136
93	-0.2477	0.0410961		93	-0.1558	0.00416931
93.1	-0.2596	0.0362432		93.1	-0.082941	0.0040793
93.2	-0.263706	0.0316715		93.2	-0.0547637	0.00399124
93.3	-0.2814	0.02737		93.3	-0.1226	0.00390502
93.4	-0.2667	0.0233199		93.4	-0.158774	0.00382072
93.5	-0.2976	0.0195042		93.5	-0.1567	0.00373819
93.6	-0.2692	0.0159135		93.6	-0.165369	0.00365748
93.7	-0.254107	0.0125302		93.7	-0.209484	0.00357853
93.8	-0.2752	0.00934618		93.8	-0.226	0.00350123
93.9	-0.2698	0.00634759		93.9	-0.245985	0.00342564
94	-0.255	0.00352184		94	-0.2651	0.00335164
94.1	-0.2551	0.000862059		94.1	-0.229696	0.00327929
94.2	-0.265399	-0.00164471		94.2	-0.206996	0.00320849
94.3	-0.2677	-0.00400453		94.3	-0.1776	0.00313918
94.4	-0.2461	-0.00622757		94.4	-0.175498	0.00307141
94.5	-0.2357	-0.00832314		94.5	-0.1507	0.00300507
94.6	-0.2471	-0.0102963		94.6	-0.159298	0.00294019
94.7	-0.239702	-0.0121566		94.7	-0.143308	0.00287672
94.8	-0.2309	-0.0139085		94.8	-0.139	0.00281458
94.9	-0.2281	-0.0155595		94.9	-0.144099	0.00275382
95	-0.2265	-0.0171165		95	-0.1472	0.00269433
95.1	-0.2238	-0.0185833		95.1	-0.137498	0.00263617
95.2	-0.222297	-0.0199667		95.2	-0.126806	0.00257926
95.3	-0.2168	-0.0212703		95.3	-0.1255	0.00252354
95.4	-0.2094	-0.0224994		95.4	-0.119001	0.00246906
95.5	-0.206	-0.0236592		95.5	-0.1172	0.00241573
95.6	-0.205	-0.0247524		95.6	-0.1182	0.00236358
95.7	-0.205999	-0.0257842		95.7	-0.121598	0.00231255
95.8	-0.1986	-0.026757		95.8	-0.1182	0.0022626
95.9	-0.1983	-0.0276749		95.9	-0.1171	0.00221375
96	-0.2073	-0.0285418		96	-0.1144	0.00216593
96.1	-0.2022	-0.0293594		96.1	-0.1154	0.00211917
96.2	-0.200802	-0.0301318		96.2	-0.112802	0.00207342
96.3	-0.2059	-0.0308608		96.3	-0.1066	0.00202864
96.4	-0.2002	-0.0315492		96.4	-0.101701	0.00198484
96.5	-0.1938	-0.0321999		96.5	-0.101	0.00194197
96.6	-0.1943	-0.0328144		96.6	-0.103102	0.00190004
96.7	-0.1985	-0.0333955		96.7	-0.097502	0.00185902
96.8	-0.1957	-0.0339445		96.8	-0.091	0.00181887
96.9	-0.1937	-0.0344636		96.9	-0.0882006	0.0017796
97	-0.1937	-0.034955		97	-0.0798999	0.00174116
97.1	-0.1927	-0.0354196		97.1	-0.0820988	0.00170357
97.2	-0.187105	-0.0358596		97.2	-0.0801027	0.00166679
97.3	-0.1963	-0.0362759		97.3	-0.0897001	0.00163079
97.4	-0.1947	-0.0366702		97.4	-0.0875014	0.00159558
97.5	-0.1879	-0.0370439		97.5	-0.0790999	0.00156112
97.6	-0.1872	-0.037398		97.6	-0.0825997	0.00152741
97.7	-0.175198	-0.0377339		97.7	-0.0867987	0.00149444
97.8	-0.1737	-0.0380524		97.8	-0.0896001	0.00146216
97.9	-0.1798	-0.0383546		97.9	-0.0737983	0.00143059
98	-0.1806	-0.0386416		98	-0.0734	0.00139969
98.1	-0.1822	-0.0389142		98.1	-0.0747996	0.00136947
98.2	-0.1625	-0.0391733		98.2	-0.0800991	0.00133991
98.3	-0.1591	-0.0394196		98.3	-0.0560999	0.00131097
98.4	-0.1516	-0.0396538		98.4	-0.0566976	0.00128266
98.5	-0.1409	-0.039877		98.5	-0.0614001	0.00125496
98.6	-0.1372	-0.0400894		98.6	-0.0611986	0.00122786
98.7	-0.1432	-0.0402919		98.7	-0.058798	0.00120136
98.8	-0.0922	-0.0404849		98.8	-0.0665	0.00117541
98.9	-0.0945	-0.0406691		98.9	-0.123808	0.00115003
99	-0.0833	-0.0408451		99	-0.1163	0.00112519
99.1	-0.0696	-0.0410131		99.1	-0.109607	0.0011009
99.2	-0.107906	-0.0411739		99.2	-0.119206	0.00107713
99.3	-0.214	-0.0413276		99.3	-0.1508	0.00105386
99.4	-0.2423	-0.0414748		99.4	-0.141899	0.00103111
99.5	-0.2621	-0.041616		99.5	-0.1825	0.00100884
99.6	-0.3458	-0.0417513		99.6	-0.144699	0.000987061
99.7	-0.251599	-0.0418813		99.7	-0.106398	0.000965752
99.8	-0.1765	-0.0420061		99.8	-0.0647	0.000944891
99.9	-0.0854	-0.0421261		99.9	-0.0245966	0.000924492
100	0.0685	-0.0422416		100	-0.0103001	0.000904522
100.1	0.2224	-0.0423528		100.1	0.0292042	0.000884995
100.2	0.478645	-0.04246		100.2	0.0573073	0.00086589
100.3	0.5841	-0.0425635		100.3	0.107	0.000847186
100.4	0.4752	-0.0426633		100.4	0.302501	0.000828896
100.5	0.3722	-0.0427599		100.5	0.3704	0.000810991
100.6	0.2532	-0.0428533		100.6	0.325003	0.000793483
100.7	0.17954	-0.0429438		100.7	0.250714	0.000776354
100.8	-0.0631	-0.0430315		100.8	0.2352	0.000759583
100.9	-0.2468	-0.0431165		100.9	0.210009	0.000743185
101	-0.2262	-0.0431992		101	0.1935	0.000727132
101.1	-0.1437	-0.0432794		101.1	0.191209	0.000711434
101.2	-0.107184	-0.0433576		101.2	0.194411	0.000696075
101.3	-0.0593	-0.0434336		101.3	0.1519	0.000681039
101.4	-0.0511	-0.0435077		101.4	0.187705	0.000666337
101.5	-0.0314	-0.0435801		101.5	0.1831	0.000651943
101.6	0.014	-0.0436507		101.6	0.197007	0.000637869
101.7	0.047689	-0.0437197		101.7	0.217011	0.000624098
101.8	0.0837	-0.0437871		101.8	0.1979	0.000610617
101.9	0.1496	-0.0438532		101.9	0.188613	0.000597435
102	0.2419	-0.0439179		102	0.1566	0.00058453
102.1	0.2292	-0.0439814		102.1	0.096829	0.000571911
102.2	0.27339	-0.0440437		102.2	0.0366172	0.000559564
102.3	0.2796	-0.0441048		102.3	0.0222001	0.000547477
102.4	0.2848	-0.0441649		102.4	-0.017967	0.000535658
102.5	0.2386	-0.0442241		102.5	-0.074	0.000524087
102.6	0.1446	-0.0442823		102.6	-0.113977	0.000512773
102.7	0.051677	-0.0443396		102.7	-0.126612	0.000501703
102.8	-0.0665	-0.0443961		102.8	-0.1226	0.000490866
102.9	-0.1716	-0.0444518		102.9	-0.0996231	0.000480269
103	-0.3069	-0.0445068		103	-0.0831001	0.000469894
103.1	-0.5183	-0.0445611		103.1	-0.127816	0.00045975
103.2	-0.629985	-0.0446148		103.2	-0.146519	0.000449825
103.3	-0.7092	-0.0446678		103.3	-0.1594	0.000440108
103.4	-0.7613	-0.0447203		103.4	-0.202718	0.000430607
103.5	-0.8144	-0.0447723		103.5	-0.24	0.000421305
103.6	-0.8021	-0.0448237		103.6	-0.273719	0.00041221
103.7	-0.814763	-0.0448747		103.7	-0.29922	0.000403311
103.8	-0.8132	-0.0449252		103.8	-0.2965	0.000394599
103.9	-0.7418	-0.0449753		103.9	-0.28222	0.00038608
104	-0.6314	-0.045025		104	-0.2728	0.000377741
104.1	-0.5642	-0.0450743		104.1	-0.256722	0.000369586
104.2	-0.457039	-0.0451233		104.2	-0.240924	0.000361607
104.3	-0.3174	-0.045172		104.3	-0.2201	0.000353796
104.4	-0.2041	-0.0452203		104.4	-0.151219	0.000346158
104.5	-0.1216	-0.0452684		104.5	-0.1249	0.000338681
104.6	-0.0665	-0.0453161		104.6	-0.104721	0.000331369
104.7	-0.00757869	-0.0453637		104.7	-0.0698182	0.000324216
104.8	0.0339001	-0.0454109		104.8	-0.0367999	0.000317212
104.9	0.0188	-0.0454579		104.9	0.00937183	0.000310364
105	-0.00239998	-0.0455048		105	0.0495999	0.00030366
105.1	0.0104	-0.0455514		105.1	0.0771819	0.000297104
105.2	-0.00671488	-0.0455978		105.2	0.0991849	0.00029069
105.3	-0.0225	-0.0456441		105.3	0.1261	0.000284411
105.4	-0.0445	-0.0456902		105.4	0.146787	0.000278271
105.5	-0.0672	-0.0457361		105.5	0.161	0.00027226
105.6	-0.0672	-0.0457819		105.6	0.163597	0.000266383
105.7	-0.0828956	-0.0458275		105.7	0.170996	0.000260632
105.8	-0.0644	-0.045873		105.8	0.1774	0.000255002
105.9	-0.0837	-0.0459184		105.9	0.180702	0.000249497
106	-0.0793999	-0.0459636		106	0.204	0.000244107
106.1	-0.0796999	-0.0460088		106.1	0.195905	0.000238838
106.2	-0.0738057	-0.0460538		106.2	0.186805	0.000233681
106.3	-0.0826	-0.0460988		106.3	0.1746	0.000228634
106.4	-0.0814	-0.0461436		106.4	0.164807	0.000223698
106.5	-0.0850999	-0.0461884		106.5	0.1585	0.000218866
106.6	-0.0945	-0.0462331		106.6	0.158001	0.000214141
106.7	-0.1052	-0.0462777		106.7	0.137412	0.000209518
106.8	-0.1061	-0.0463222		106.8	0.122	0.000204992
106.9	-0.1059	-0.0463667		106.9	0.100714	0.000200567
107	-0.1017	-0.0464111		107	0.0826	0.000196234
107.1	-0.0998999	-0.0464554		107.1	0.0673089	0.000191998
107.2	-0.0953967	-0.0464997		107.2	0.052607	0.000187853
107.3	-0.0903	-0.046544		107.3	0.0409999	0.000183795
107.4	-0.0862	-0.0465882		107.4	0.0488979	0.000179827
107.5	-0.0927	-0.0466323		107.5	0.0554	0.000175943
107.6	-0.0969999	-0.0466764		107.6	0.060797	0.000172144
107.7	-0.102901	-0.0467205		107.7	0.0672972	0.000168428
107.8	-0.1081	-0.0467645		107.8	0.0675001	0.00016479
107.9	-0.1087	-0.0468084		107.9	0.069401	0.000161232
108	-0.109	-0.0468524		108	0.0696	0.00015775
108.1	-0.114	-0.0468963		108.1	0.0733984	0.000154344
108.2	-0.1195	-0.0469402		108.2	0.0749994	0.000151012
108.3	-0.1226	-0.046984		108.3	0.0786	0.00014775
108.4	-0.1246	-0.0470278		108.4	0.0772003	0.00014456
108.5	-0.1266	-0.0470717		108.5	0.0738999	0.000141438
108.6	-0.1264	-0.0471154		108.6	0.0750994	0.000138384
108.7	-0.128098	-0.0471592		108.7	0.0717019	0.000135397
108.8	-0.1266	-0.0472029		108.8	0.0681	0.000132472
108.9	-0.1254	-0.0472466		108.9	0.0638019	0.000129612
109	-0.1253	-0.0472903		109	0.0614999	0.000126812
109.1	-0.1287	-0.047334		109.1	0.0562024	0.000124075
109.2	-0.131798	-0.0473776		109.2	0.0542012	0.000121396
109.3	-0.1322	-0.0474213		109.3	0.0519999	0.000118774
109.4	-0.1298	-0.0474649		109.4	0.0475022	0.00011621
109.5	-0.1349	-0.0475085		109.5	0.0462999	0.0001137
109.6	-0.1344	-0.0475521		109.6	0.0464005	0.000111245
109.7	-0.133697	-0.0475957		109.7	0.0460005	0.000108843
109.8	-0.127	-0.0476393		109.8	0.0473	0.000106492
109.9	-0.1187	-0.0476828		109.9	0.0453002	0.000104193
110	-0.1214	-0.0477264		110	0.0414	0.000101943
110.1	-0.1167	-0.0477699		110.1	0.0385998	9.97418e-05
110.2	-0.116302	-0.0478135		110.2	0.0351009	9.75885e-05
110.3	-0.1194	-0.047857		110.3	0.0389999	9.54805e-05
110.4	-0.1218	-0.0479005		110.4	0.0416985	9.34192e-05
110.5	-0.1234	-0.047944		110.5	0.0425001	9.14013e-05
110.6	-0.1203	-0.0479875		110.6	0.0447978	8.94281e-05
110.7	-0.119501	-0.048031		110.7	0.0473973	8.74975e-05
110.8	-0.1221	-0.0480745		110.8	0.0475999	8.56074e-05
110.9	-0.1223	-0.048118		110.9	0.0498979	8.37593e-05
111	-0.1255	-0.0481615		111	0.0493999	8.195e-05
111.1	-0.1294	-0.0482049		111.1	0.0495975	8.01809e-05
111.2	-0.126999	-0.0482484		111.2	0.0516988	7.84499e-05
111.3	-0.126	-0.0482919		111.3	0.0534999	7.67553e-05
111.4	-0.1267	-0.0483353		111.4	0.0561974	7.50983e-05
111.5	-0.1257	-0.0483788		111.5	0.0568	7.34761e-05
111.6	-0.1299	-0.0484222		111.6	0.0581983	7.18898e-05
111.7	-0.130099	-0.0484657		111.7	0.0586986	7.03379e-05
111.8	-0.1308	-0.0485091		111.8	0.0586	6.88185e-05
111.9	-0.1366	-0.0485526		111.9	0.0595977	6.73328e-05
112	-0.1294	-0.048596		112	0.0603999	6.58783e-05
112.1	-0.1388	-0.0486395		112.1	0.061399	6.44561e-05
112.2	-0.142601	-0.0486829		112.2	0.0627986	6.30647e-05
112.3	-0.1462	-0.0487263		112.3	0.0627999	6.17024e-05
112.4	-0.1533	-0.0487697		112.4	0.066698	6.03703e-05
112.5	-0.154	-0.0488132		112.5	0.0646	5.90663e-05
112.6	-0.1537	-0.0488566		112.6	0.0576011	5.77911e-05
112.7	-0.151597	-0.0489		112.7	0.0549996	5.65435e-05
112.8	-0.1476	-0.0489434		112.8	0.0551001	5.53221e-05
112.9	-0.1439	-0.0489868		112.9	0.0562972	5.41278e-05
113	-0.1402	-0.0490303		113	0.0529999	5.29586e-05
113.1	-0.1421	-0.0490737		113.1	0.0509004	5.18153e-05
113.2	-0.142501	-0.0491171		113.2	0.0490014	5.06967e-05
113.3	-0.1483	-0.0491605		113.3	0.0472	4.96016e-05
113.4	-0.1547	-0.0492039		113.4	0.0461995	4.85308e-05
113.5	-0.1553	-0.0492473		113.5	0.0427	4.74825e-05
113.6	-0.1556	-0.0492907		113.6	0.0436988	4.64574e-05
113.7	-0.155399	-0.0493342		113.7	0.0425008	4.54545e-05
113.8	-0.1536	-0.0493776		113.8	0.0442001	4.44726e-05
113.9	-0.1493	-0.049421		113.9	0.0473976	4.35126e-05
114	-0.1488	-0.0494644		114	0.0460999	4.25727e-05
114.1	-0.1492	-0.0495078		114.1	0.0475966	4.16536e-05
114.2	-0.152002	-0.0495512		114.2	0.0499989	4.07544e-05
114.3	-0.1547	-0.0495946		114.3	0.0508001	3.98741e-05
114.4	-0.1528	-0.049638		114.4	0.0513976	3.90133e-05
114.5	-0.1556	-0.0496814		114.5	0.0527999	3.81705e-05
114.6	-0.1578	-0.0497248		114.6	0.0536981	3.73465e-05
114.7	-0.159999	-0.0497682		114.7	0.0536002	3.65403e-05
114.8	-0.1551	-0.0498116		114.8	0.0581001	3.5751e-05
114.9	-0.1589	-0.049855		114.9	0.0576988	3.49792e-05
115	-0.1676	-0.0498984		115	0.0599001	3.42236e-05
115.1	-0.1802	-0.0499418		115.1	0.0625984	3.34848e-05
115.2	-0.187903	-0.0499852		115.2	0.0631987	3.27619e-05
115.3	-0.194	-0.0500286		115.3	0.0639	3.20542e-05
115.4	-0.1894	-0.0500719		115.4	0.074698	3.13622e-05
115.5	-0.172	-0.0501154		115.5	0.0775001	3.06848e-05
115.6	-0.1564	-0.0501587		115.6	0.0753997	3.00223e-05
115.7	-0.1489	-0.0502022		115.7	0.0740989	2.93742e-05
115.8	-0.1386	-0.0502455		115.8	0.0780999	2.87397e-05
115.9	-0.1321	-0.0502889		115.9	0.0811978	2.81193e-05
116	-0.1222	-0.0503323		116	0.0814999	2.75119e-05
116.1	-0.1241	-0.0503757		116.1	0.0779003	2.69179e-05
116.2	-0.121603	-0.0504191		116.2	0.0747001	2.63368e-05
116.3	-0.125	-0.0504625		116.3	0.0766001	2.57679e-05
116.4	-0.1267	-0.0505059		116.4	0.0777986	2.52116e-05
116.5	-0.1211	-0.0505493		116.5	0.0761	2.4667e-05
116.6	-0.1191	-0.0505927		116.6	0.0706994	2.41345e-05
116.7	-0.1233	-0.0506361		116.7	0.0696995	2.36135e-05
116.8	-0.1246	-0.0506795		116.8	0.0686	2.31034e-05
116.9	-0.1285	-0.0507229		116.9	0.0674988	2.26047e-05
117	-0.1418	-0.0507663		117	0.0636	2.21164e-05
117.1	-0.1551	-0.0508096		117.1	0.0631982	2.16389e-05
117.2	-0.170304	-0.0508531		117.2	0.0634008	2.11718e-05
117.3	-0.1698	-0.0508964		117.3	0.0638001	2.07145e-05
117.4	-0.1694	-0.0509398		117.4	0.057998	2.02673e-05
117.5	-0.1751	-0.0509832		117.5	0.0616001	1.98295e-05
117.6	-0.1883	-0.0510266		117.6	0.0661981	1.94014e-05
117.7	-0.186803	-0.05107		117.7	0.0663977	1.89826e-05
117.8	-0.1889	-0.0511134		117.8	0.0605999	1.85725e-05
117.9	-0.1865	-0.0511568		117.9	0.0534984	1.81716e-05
118	-0.1845	-0.0512002		118	0.0401	1.77791e-05
118.1	-0.1825	-0.0512436		118.1	0.0411977	1.73952e-05
118.2	-0.180499	-0.051287		118.2	0.0430989	1.70197e-05
118.3	-0.1727	-0.0513303		118.3	0.0482	1.66521e-05
118.4	-0.1625	-0.0513737		118.4	0.0480987	1.62926e-05
118.5	-0.1557	-0.0514171		118.5	0.0525001	1.59406e-05
118.6	-0.1472	-0.0514605		118.6	0.0616968	1.55965e-05
118.7	-0.140896	-0.0515039		118.7	0.0701954	1.52598e-05
118.8	-0.1358	-0.0515473		118.8	0.0726999	1.49302e-05
118.9	-0.1349	-0.0515907		118.9	0.0735975	1.46079e-05
119	-0.1316	-0.0516341		119	0.0724999	1.42923e-05
119.1	-0.126	-0.0516775		119.1	0.0787968	1.39838e-05
119.2	-0.131401	-0.0517209		119.2	0.0822966	1.36819e-05
119.3	-0.1337	-0.0517643		119.3	0.0892001	1.33864e-05
119.4	-0.1354	-0.0518076		119.4	0.0989954	1.30974e-05
119.5	-0.1355	-0.051851		119.5	0.1031	1.28145e-05
119.6	-0.1405	-0.0518944		119.6	0.109798	1.25378e-05
119.7	-0.142102	-0.0519378		119.7	0.113499	1.22672e-05
119.8	-0.1496	-0.0519812		119.8	0.1217	1.20022e-05
119.9	-0.1543	-0.0520246		119.9	0.125299	1.17431e-05
120	-0.1608	-0.052068		120	0.1229	1.14894e-05
120.1	-0.1678	-0.0521114		120.1	0.120597	1.12414e-05
120.2	-0.175096	-0.0521548		120.2	0.116099	1.09987e-05
120.3	-0.1805	-0.0521982		120.3	0.1119	1.07611e-05
120.4	-0.1753	-0.0522415		120.4	0.107498	1.05288e-05
120.5	-0.1586	-0.0522849		120.5	0.113	1.03014e-05
120.6	-0.1428	-0.0523283		120.6	0.113599	1.0079e-05
120.7	-0.148297	-0.0523717		120.7	0.110899	9.86139e-06
120.8	-0.1447	-0.0524151		120.8	0.119	9.64837e-06
120.9	-0.1365	-0.0524585		120.9	0.124198	9.44008e-06
121	-0.1388	-0.0525019		121	0.1248	9.23617e-06
121.1	-0.128	-0.0525453		121.1	0.127498	9.03678e-06
121.2	-0.120696	-0.0525887		121.2	0.131698	8.84169e-06
121.3	-0.1158	-0.0526321		121.3	0.1388	8.6507e-06
121.4	-0.1073	-0.0526754		121.4	0.144199	8.46395e-06
121.5	-0.105	-0.0527188		121.5	0.1537	8.28112e-06
121.6	-0.1006	-0.0527622		121.6	0.157797	8.10234e-06
121.7	-0.1056	-0.0528056		121.7	0.163897	7.92743e-06
121.8	-0.1106	-0.052849		121.8	0.1716	7.75619e-06
121.9	-0.1032	-0.0528924		121.9	0.176398	7.58875e-06
122	-0.0997	-0.0529358		122	0.1863	7.42482e-06
122.1	-0.0946	-0.0529792		122.1	0.193197	7.26454e-06
122.2	-0.100797	-0.0530226		122.2	0.199095	7.10771e-06
122.3	-0.0993	-0.053066		122.3	0.2043	6.95417e-06
122.4	-0.0949	-0.0531093		122.4	0.201598	6.80405e-06
122.5	-0.0886	-0.0531527		122.5	0.1968	6.65707e-06
122.6	-0.0915	-0.0531961		122.6	0.1862	6.51336e-06
122.7	-0.0916982	-0.0532395		122.7	0.177899	6.37275e-06
122.8	-0.0872	-0.0532829		122.8	0.1732	6.23509e-06
122.9	-0.086	-0.0533263		122.9	0.172599	6.10049e-06
123	-0.0793	-0.0533697		123	0.1715	5.96871e-06
123.1	-0.0857	-0.0534131		123.1	0.173197	5.83986e-06
123.2	-0.0858986	-0.0534565		123.2	0.174298	5.71379e-06
123.3	-0.0867	-0.0534999		123.3	0.1758	5.59036e-06
123.4	-0.0826999	-0.0535432		123.4	0.170599	5.46968e-06
123.5	-0.0788	-0.0535866		123.5	0.1687	5.35153e-06
123.6	-0.0835001	-0.05363		123.6	0.160003	5.236e-06
123.7	-0.0828026	-0.0536734		123.7	0.154401	5.12296e-06
123.8	-0.0861	-0.0537168		123.8	0.1606	5.0123e-06
123.9	-0.0942999	-0.0537602		123.9	0.157099	4.9041e-06
124	-0.0947	-0.0538036		124	0.1515	4.79816e-06
124.1	-0.0968999	-0.053847		124.1	0.153897	4.69458e-06
124.2	-0.0959003	-0.0538904		124.2	0.156899	4.59323e-06
124.3	-0.1004	-0.0539338		124.3	0.162	4.49401e-06
124.4	-0.101	-0.0539771		124.4	0.1651	4.397e-06
124.5	-0.0969	-0.0540205		124.5	0.1703	4.30202e-06
124.6	-0.0923	-0.0540639		124.6	0.173798	4.20914e-06
124.7	-0.0950033	-0.0541073		124.7	0.167899	4.11828e-06
124.8	-0.0985001	-0.0541507		124.8	0.1706	4.02932e-06
124.9	-0.1023	-0.0541941		124.9	0.172998	3.94233e-06
125	-0.1069	-0.0542375		125	0.1735	3.85718e-06
125.1	-0.1093	-0.0542809		125.1	0.176701	3.77391e-06
125.2	-0.106699	-0.0543243		125.2	0.181002	3.69244e-06
125.3	-0.105	-0.0543677		125.3	0.1819	3.61268e-06
125.4	-0.1009	-0.054411		125.4	0.182302	3.53469e-06
125.5	-0.0889999	-0.0544544		125.5	0.184	3.45834e-06
125.6	-0.0685	-0.0544978		125.6	0.185598	3.38369e-06
125.7	-0.0661037	-0.0545412		125.7	0.184699	3.31064e-06
125.8	-0.0734	-0.0545846		125.8	0.1858	3.23913e-06
125.9	-0.0723	-0.054628		125.9	0.1842	3.16921e-06
126	-0.0768	-0.0546714		126	0.1837	3.10076e-06
126.1	-0.085	-0.0547148		126.1	0.184101	3.03383e-06
126.2	-0.0925042	-0.0547582		126.2	0.182102	2.96834e-06
126.3	-0.1007	-0.0548016		126.3	0.179	2.90423e-06
126.4	-0.0994	-0.0548449		126.4	0.1803	2.84154e-06
126.5	-0.0897	-0.0548883		126.5	0.1745	2.78016e-06
126.6	-0.0859	-0.0549317		126.6	0.168202	2.72015e-06
126.7	-0.0879033	-0.0549751		126.7	0.1698	2.66143e-06
126.8	-0.0988	-0.0550185		126.8	0.1739	2.60395e-06
126.9	-0.0959	-0.0550619		126.9	0.173601	2.54774e-06
127	-0.0929	-0.0551053		127	0.1747	2.49272e-06
127.1	-0.0964	-0.0551487		127.1	0.1705	2.43892e-06
127.2	-0.100301	-0.0551921		127.2	0.1684	2.38627e-06
127.3	-0.1038	-0.0552355		127.3	0.1686	2.33474e-06
127.4	-0.0987	-0.0552788		127.4	0.164802	2.28434e-06
127.5	-0.0975001	-0.0553222		127.5	0.1668	2.235e-06
127.6	-0.0962	-0.0553656		127.6	0.165302	2.18675e-06
127.7	-0.0987022	-0.055409		127.7	0.163801	2.13955e-06
127.8	-0.0979	-0.0554524		127.8	0.1637	2.09334e-06
127.9	-0.1082	-0.0554958		127.9	0.158003	2.04816e-06
128	-0.1124	-0.0555392		128	0.1566	2.00392e-06
128.1	-0.1199	-0.0555826		128.1	0.153603	1.96067e-06
128.2	-0.123101	-0.055626		128.2	0.154401	1.91834e-06
128.3	-0.1228	-0.0556694		128.3	0.1556	1.87691e-06
128.4	-0.1273	-0.0557127		128.4	0.154102	1.83639e-06
128.5	-0.1274	-0.0557561		128.5	0.1545	1.79673e-06
128.6	-0.1346	-0.0557995		128.6	0.1561	1.75794e-06
128.7	-0.136706	-0.0558429		128.7	0.1593	1.71999e-06
128.8	-0.1386	-0.0558863		128.8	0.1638	1.68284e-06
128.9	-0.1298	-0.0559297		128.9	0.164799	1.64652e-06
129	-0.1293	-0.0559731		129	0.1627	1.61095e-06
129.1	-0.1237	-0.0560165		129.1	0.164798	1.57618e-06
129.2	-0.132703	-0.0560599		129.2	0.1711	1.54215e-06
129.3	-0.1308	-0.0561033		129.3	0.1583	1.50884e-06
129.4	-0.1445	-0.0561466		129.4	0.151999	1.47627e-06
129.5	-0.1479	-0.05619		129.5	0.147	1.44438e-06
129.6	-0.1552	-0.0562334		129.6	0.141301	1.4132e-06
129.7	-0.154605	-0.0562768		129.7	0.132899	1.3827e-06
129.8	-0.1631	-0.0563202		129.8	0.1365	1.35283e-06
129.9	-0.1685	-0.0563636		129.9	0.137299	1.32363e-06
130	-0.1772	-0.056407		130	0.1354	1.29504e-06
130.1	-0.1845	-0.0564504		130.1	0.1301	1.26708e-06
130.2	-0.189298	-0.0564938		130.2	0.125901	1.23973e-06
130.3	-0.1873	-0.0565372		130.3	0.1259	1.21295e-06
130.4	-0.1793	-0.0565805		130.4	0.1229	1.18676e-06
130.5	-0.1716	-0.0566239		130.5	0.1225	1.16113e-06
130.6	-0.1614	-0.0566673		130.6	0.1213	1.13607e-06
130.7	-0.156102	-0.0567107		130.7	0.119999	1.11154e-06
130.8	-0.1579	-0.0567541		130.8	0.1143	1.08754e-06
130.9	-0.1585	-0.0567975		130.9	0.109101	1.06406e-06
131	-0.1533	-0.0568409		131	0.1081	1.04108e-06
131.1	-0.148	-0.0568843		131.1	0.1094	1.0186e-06
131.2	-0.142995	-0.0569277		131.2	0.1097	9.96616e-07
131.3	-0.1388	-0.0569711		131.3	0.1154	9.75089e-07
131.4	-0.1321	-0.0570144		131.4	0.117198	9.54041e-07
131.5	-0.1329	-0.0570578		131.5	0.1149	9.33435e-07
131.6	-0.1364	-0.0571012		131.6	0.114	9.13287e-07
131.7	-0.139699	-0.0571446		131.7	0.1119	8.93573e-07
131.8	-0.1406	-0.057188		131.8	0.1107	8.74273e-07
131.9	-0.1409	-0.0572314		131.9	0.109099	8.55402e-07
132	-0.1375	-0.0572748		132	0.107	8.36926e-07
132.1	-0.1356	-0.0573182		132.1	0.1049	8.18859e-07
132.2	-0.1366	-0.0573616		132.2	0.1048	8.01182e-07
132.3	-0.141	-0.057405		132.3	0.1039	7.83878e-07
132.4	-0.1385	-0.0574483		132.4	0.105599	7.66957e-07
132.5	-0.1384	-0.0574917		132.5	0.1064	7.50392e-07
132.6	-0.1379	-0.0575351		132.6	0.107998	7.34194e-07
132.7	-0.140201	-0.0575785		132.7	0.109199	7.18346e-07
132.8	-0.1449	-0.0576219		132.8	0.1086	7.0283e-07
132.9	-0.1452	-0.0576653		132.9	0.1079	6.87659e-07
133	-0.1448	-0.0577087		133	0.1077	6.72805e-07
133.1	-0.1456	-0.0577521		133.1	0.111598	6.58281e-07
133.2	-0.146102	-0.0577955		133.2	0.118397	6.44071e-07
133.3	-0.1523	-0.0578389		133.3	0.1186	6.3016e-07
133.4	-0.1459	-0.0578822		133.4	0.119499	6.16557e-07
133.5	-0.1436	-0.0579256		133.5	0.1195	6.03239e-07
133.6	-0.1479	-0.057969		133.6	0.116899	5.90218e-07
133.7	-0.154199	-0.0580124		133.7	0.119298	5.77477e-07
133.8	-0.1542	-0.0580558		133.8	0.1189	5.65004e-07
133.9	-0.1559	-0.0580992		133.9	0.119298	5.52807e-07
134	-0.1537	-0.0581426		134	0.1244	5.40866e-07
134.1	-0.1519	-0.058186		134.1	0.128297	5.2919e-07
134.2	-0.155799	-0.0582294		134.2	0.131598	5.17767e-07
134.3	-0.1592	-0.0582728		134.3	0.1315	5.06583e-07
134.4	-0.1613	-0.0583161		134.4	0.133598	4.95648e-07
134.5	-0.1675	-0.0583595		134.5	0.136	4.84942e-07
134.6	-0.1688	-0.0584029		134.6	0.133002	4.74474e-07
134.7	-0.171097	-0.0584463		134.7	0.134099	4.64232e-07
134.8	-0.1675	-0.0584897		134.8	0.136	4.54204e-07
134.9	-0.1684	-0.0585331		134.9	0.134499	4.44399e-07
135	-0.171	-0.0585765		135	0.129	4.348e-07
135.1	-0.1721	-0.0586199		135.1	0.132397	4.25414e-07
135.2	-0.169999	-0.0586633		135.2	0.130399	4.16231e-07
135.3	-0.1703	-0.0587067		135.3	0.1325	4.07241e-07
135.4	-0.1729	-0.05875		135.4	0.132698	3.9845e-07
135.5	-0.1677	-0.0587935		135.5	0.1278	3.89844e-07
135.6	-0.1651	-0.0588368		135.6	0.126101	3.81429e-07
135.7	-0.165599	-0.0588802		135.7	0.129299	3.73195e-07
135.8	-0.1611	-0.0589236		135.8	0.1319	3.65134e-07
135.9	-0.1581	-0.058967		135.9	0.131701	3.57252e-07
136	-0.1607	-0.0590104		136	0.1283	3.49536e-07
136.1	-0.1614	-0.0590538		136.1	0.132997	3.41991e-07
136.2	-0.159801	-0.0590972		136.2	0.138497	3.34609e-07
136.3	-0.1594	-0.0591406		136.3	0.1387	3.27382e-07
136.4	-0.1573	-0.0591839		136.4	0.140599	3.20315e-07
136.5	-0.1549	-0.0592274		136.5	0.143	3.13396e-07
136.6	-0.1519	-0.0592707		136.6	0.144598	3.06631e-07
136.7	-0.1523	-0.0593141		136.7	0.143899	3.00012e-07
136.8	-0.1531	-0.0593575		136.8	0.1435	2.93532e-07
136.9	-0.1571	-0.0594009		136.9	0.146298	2.87196e-07
137	-0.1642	-0.0594443		137	0.1488	2.80992e-07
137.1	-0.1699	-0.0594877		137.1	0.1481	2.74927e-07
137.2	-0.170299	-0.0595311		137.2	0.148097	2.68992e-07
137.3	-0.1701	-0.0595745		137.3	0.1467	2.63183e-07
137.4	-0.1715	-0.0596178		137.4	0.1461	2.57501e-07
137.5	-0.1732	-0.0596613		137.5	0.1452	2.5194e-07
137.6	-0.1735	-0.0597046		137.6	0.147599	2.46501e-07
137.7	-0.172698	-0.059748		137.7	0.148298	2.4118e-07
137.8	-0.1731	-0.0597914		137.8	0.154	2.3597e-07
137.9	-0.1761	-0.0598348		137.9	0.1524	2.30877e-07
138	-0.1824	-0.0598782		138	0.1531	2.25891e-07
138.1	-0.1834	-0.0599216		138.1	0.155299	2.21016e-07
138.2	-0.183499	-0.059965		138.2	0.155898	2.16246e-07
138.3	-0.1853	-0.0600084		138.3	0.1555	2.11577e-07
138.4	-0.188	-0.0600517		138.4	0.1546	2.07011e-07
138.5	-0.1863	-0.0600952		138.5	0.1502	2.02541e-07
138.6	-0.1837	-0.0601385		138.6	0.151999	1.9817e-07
138.7	-0.181699	-0.0601819		138.7	0.150399	1.93894e-07
138.8	-0.179	-0.0602253		138.8	0.1522	1.89707e-07
138.9	-0.1731	-0.0602687		138.9	0.1489	1.85613e-07
139	-0.1697	-0.0603121		139	0.1453	1.81605e-07
139.1	-0.1674	-0.0603555		139.1	0.1465	1.77684e-07
139.2	-0.166402	-0.0603989		139.2	0.140401	1.73851e-07
139.3	-0.1732	-0.0604423		139.3	0.1328	1.70099e-07
139.4	-0.1771	-0.0604856		139.4	0.1307	1.6643e-07
139.5	-0.1785	-0.0605291		139.5	0.1303	1.62839e-07
139.6	-0.182	-0.0605724		139.6	0.131	1.59328e-07
139.7	-0.175999	-0.0606158		139.7	0.130599	1.55892e-07
[truncated: 1,000 more rows]
