# Supplementary material for: Accurate de novo design of high-affinity protein-binding macrocycles using deep learning
Source: Nat Chem Biol. 2025 Jun 20;21(12):1948–56. doi: 10.1038/s41589-025-01929-w (PMC12643943; doi:10.1038/s41589-025-01929-w)
Supplement: Supplementary file 6 — Source data used in plots. [file 41589_2025_1929_MOESM6_ESM.xlsx]

## Sheet: Sheet1
RBB_D10 SPR
time	measurement	fit
-60	-0.00770006	0
-59.9	-0.00920009	0
-59.8	-0.00820008	0
-59.7	-0.000700026	0
-59.6	-0.00160008	0
-59.5	-0.00139998	0
-59.4	-0.00280011	0
-59.3	-0.00349996	0
-59.2	-0.00430005	0
-59.1	-0.00540009	0
-59	-0.00390009	0
-58.9	-0.00460001	0
-58.8	-0.00630001	0
-58.7	-0.00549996	0
-58.6	-0.0107999	0
-58.5	-0.0146	0
-58.4	-0.015	0
-58.3	-0.0189999	0
-58.2	-0.0204999	0
-58.1	-0.0101001	0
-58	0.000300068	0
-57.9	0.00480006	0
-57.8	0.00649994	0
-57.7	0.00979991	0
-57.6	0.0103001	0
-57.5	0.00909993	0
-57.4	0.00890005	0
-57.3	0.00580009	0
-57.2	0.000899966	0
-57.1	-0.0199001	0
-57	-0.0214001	0
-56.9	-0.0271999	0
-56.8	-0.0279	0
-56.7	-0.0289	0
-56.6	-0.0319999	0
-56.5		0
-56.4		0
-56.3		0
-56.2		0
-56.1		0
-56		0
-55.9		0
-55.8		0
-55.7		0
-55.6		0
-55.5		0
-55.4		0
-55.3		0
-55.2		0
-55.1		0
-55		0
-54.9		0
-54.8		0
-54.7		0
-54.6		0
-54.5		0
-54.4		0
-54.3		0
-54.2		0
-54.1		0
-54	-0.0990999	0
-53.9	-0.0981	0
-53.8	-0.0789999	0
-53.7	-0.0742999	0
-53.6	-0.0697999	0
-53.5	-0.0525	0
-53.4	-0.0324	0
-53.3	0.00720011	0
-53.2	0.0532001	0
-53.1	0.0613999	0
-53	0.0588001	0
-52.9	0.0565	0
-52.8	0.0464001	0
-52.7	0.0372001	0
-52.6	0.00359988	0
-52.5	-0.0660999	0
-52.4	-0.1493	0
-52.3	-0.2013	0
-52.2	-0.2153	0
-52.1	-0.2533	0
-52	-0.269	0
-51.9	-0.3237	0
-51.8	-0.4137	0
-51.7	-0.4309	0
-51.6	-0.4147	0
-51.5	-0.3043	0
-51.4	-0.1573	0
-51.3	-0.0993	0
-51.2	-0.0303999	0
-51.1	0.0306	0
-51	0.0545	0
-50.9	0.0661	0
-50.8	0.0377999	0
-50.7	0.0238999	0
-50.6	0.00519999	0
-50.5	-0.00759992	0
-50.4	-0.000599921	0
-50.3	-0.0121	0
-50.2	-0.00749988	0
-50.1	-0.0162	0
-50	-0.0221	0
-49.9	-0.0218999	0
-49.8	-0.00689989	0
-49.7	-0.0187	0
-49.6	-0.00530005	0
-49.5	-0.00129992	0
-49.4	0.0105001	0
-49.3	0.0278	0
-49.2	0.0286	0
-49.1	0.0370001	0
-49	0.0209	0
-48.9	0.0181001	0
-48.8	0.0250001	0
-48.7	0.0265001	0
-48.6	0.0084001	0
-48.5	0.0084001	0
-48.4	0.00959996	0
-48.3	0.0149	0
-48.2	0.0185001	0
-48.1	0.0179001	0
-48	0.0167	0
-47.9	0.0227999	0
-47.8	0.0275999	0
-47.7	0.0269001	0
-47.6	0.0243	0
-47.5	0.0242	0
-47.4	0.0173001	0
-47.3	0.0113001	0
-47.2	0.00999994	0
-47.1	0.0273	0
-47	0.0477001	0
-46.9	0.0509999	0
-46.8	0.0461999	0
-46.7	0.0429001	0
-46.6	0.0455999	0
-46.5	0.0573	0
-46.4	0.0642001	0
-46.3	0.0688999	0
-46.2	0.0788999	0
-46.1	0.0765999	0
-46	0.0764	0
-45.9	0.074	0
-45.8	0.0939999	0
-45.7	0.0976001	0
-45.6	0.0769999	0
-45.5	0.0735	0
-45.4	0.0598	0
-45.3	-0.029	0
-45.2	-0.1093	0
-45.1	-0.0690999	0
-45	0.0270001	0
-44.9	0.1154	0
-44.8	0.2625	0
-44.7	0.3064	0
-44.6	0.336	0
-44.5	0.4836	0
-44.4	0.4909	0
-44.3	0.4703	0
-44.2	0.3412	0
-44.1	0.1488	0
-44	-0.00519992	0
-43.9	-0.0648001	0
-43.8	-0.1309	0
-43.7	-0.1622	0
-43.6	-0.1661	0
-43.5	-0.0515999	0
-43.4	-0.0131	0
-43.3	0.0251001	0
-43.2	0.0389	0
-43.1	0.0662	0
-43	0.0729	0
-42.9	0.0447001	0
-42.8	0.056	0
-42.7	0.0556	0
-42.6	0.0856	0
-42.5	0.0842001	0
-42.4	0.0843001	0
-42.3	0.0796	0
-42.2	0.0755001	0
-42.1	0.0701	0
-42	0.0760999	0
-41.9	0.0747999	0
-41.8	0.0836999	0
-41.7	0.0873	0
-41.6	0.0766	0
-41.5	0.0778001	0
-41.4	0.0871999	0
-41.3	0.102	0
-41.2	0.0966	0
-41.1	0.0890999	0
-41	0.0705	0
-40.9	0.0757999	0
-40.8	0.0723	0
-40.7	0.0676001	0
-40.6	0.0677001	0
-40.5	0.0687	0
-40.4	0.0672	0
-40.3	0.0776	0
-40.2	0.0864	0
-40.1	0.0985	0
-40	0.0946	0
-39.9	0.0813	0
-39.8	0.0646	0
-39.7	0.0504001	0
-39.6	0.0398001	0
-39.5	0.0331	0
-39.4	0.0204999	0
-39.3	-0.00370002	0
-39.2	0.0040999	0
-39.1	-0.0154	0
-39	-0.0409	0
-38.9	-0.0354001	0
-38.8	-0.0511001	0
-38.7	-0.028	0
-38.6	-0.0128001	0
-38.5	0.00569992	0
-38.4	0.0131	0
-38.3	0.0373999	0
-38.2	0.0671001	0
-38.1	0.0854	0
-38	0.092	0
-37.9	0.1473	0
-37.8	0.1723	0
-37.7	0.1957	0
-37.6	0.2173	0
-37.5	0.2273	0
-37.4	0.2473	0
-37.3	0.2472	0
-37.2	0.2107	0
-37.1	0.1961	0
-37	0.1253	0
-36.9	0.0464	0
-36.8	-0.017	0
-36.7	-0.1073	0
-36.6	-0.1799	0
-36.5	-0.2439	0
-36.4	-0.2352	0
-36.3	-0.2731	0
-36.2	-0.2811	0
-36.1	-0.27	0
-36	-0.2448	0
-35.9	-0.2199	0
-35.8	-0.2025	0
-35.7	-0.189	0
-35.6	-0.1652	0
-35.5	-0.1273	0
-35.4	-0.102	0
-35.3	-0.1011	0
-35.2	-0.0777999	0
-35.1	-0.0841999	0
-35	-0.0592	0
-34.9	-0.0546	0
-34.8	-0.0495	0
-34.7	-0.0326	0
-34.6	-0.0191	0
-34.5	-0.0109	0
-34.4	-0.0136	0
-34.3	-0.0222	0
-34.2	-0.0211001	0
-34.1	-0.0176	0
-34	-0.0168	0
-33.9	-0.0193	0
-33.8	-0.0191	0
-33.7	-0.0155	0
-33.6	-0.012	0
-33.5	-0.00810003	0
-33.4	-0.00660002	0
-33.3	-0.00680004	0
-33.2	-0.00599994	0
-33.1	-0.0105	0
-33	-0.00880002	0
-32.9	-0.00819999	0
-32.8	-0.00590004	0
-32.7	0.00189994	0
-32.6	-0.000299984	0
-32.5	-0.00140004	0
-32.4	-0.00160004	0
-32.3	-0.00290006	0
-32.2	-0.00210002	0
-32.1	-0.00279994	0
-32	-0.00349994	0
-31.9	-0.00450005	0
-31.8	-0.00850003	0
-31.7	-0.0128	0
-31.6	-0.0165	0
-31.5	-0.0195	0
-31.4	-0.0289	0
-31.3	-0.0279	0
-31.2	-0.0320001	0
-31.1	-0.0335	0
-31	-0.0333001	0
-30.9	-0.0309	0
-30.8	-0.0281	0
-30.7	-0.0322	0
-30.6	-0.0362	0
-30.5	-0.035	0
-30.4	-0.0352	0
-30.3	-0.0359	0
-30.2	-0.0336	0
-30.1	-0.0315	0
-30	-0.0379999	0
-29.9	-0.0405999	0
-29.8	-0.0433	0
-29.7	-0.0418	0
-29.6	-0.0407	0
-29.5	-0.0424	0
-29.4	-0.0418	0
-29.3	-0.042	0
-29.2	-0.0436	0
-29.1	-0.0455	0
-29	-0.0463001	0
-28.9	-0.0451999	0
-28.8	-0.0448	0
-28.7	-0.0451001	0
-28.6	-0.0444001	0
-28.5	-0.0442	0
-28.4	-0.0415	0
-28.3	-0.0397	0
-28.2	-0.0397	0
-28.1	-0.0402	0
-28	-0.038	0
-27.9	-0.035	0
-27.8	-0.0342	0
-27.7	-0.0317999	0
-27.6	-0.0304	0
-27.5	-0.0341999	0
-27.4	-0.0393	0
-27.3	-0.0393	0
-27.2	-0.0375	0
-27.1	-0.0374	0
-27	-0.033	0
-26.9	-0.0317	0
-26.8	-0.0307	0
-26.7	-0.0306	0
-26.6	-0.0348	0
-26.5	-0.0337	0
-26.4	-0.0352	0
-26.3	-0.0365	0
-26.2	-0.038	0
-26.1	-0.037	0
-26	-0.0357	0
-25.9	-0.036	0
-25.8	-0.0323	0
-25.7	-0.0335	0
-25.6	-0.0321	0
-25.5	-0.0253	0
-25.4	-0.0235	0
-25.3	-0.0183	0
-25.2	-0.0186	0
-25.1	-0.0191	0
-25	-0.0196	0
-24.9	-0.0226	0
-24.8	-0.0222	0
-24.7	-0.0241	0
-24.6	-0.0232	0
-24.5	-0.0204	0
-24.4	-0.0204	0
-24.3	-0.0202	0
-24.2	-0.023	0
-24.1	-0.025	0
-24	-0.0244	0
-23.9	-0.0232	0
-23.8	-0.02	0
-23.7	-0.0172	0
-23.6	-0.0208	0
-23.5	-0.0241	0
-23.4	-0.0246	0
-23.3	-0.0244	0
-23.2	-0.0234	0
-23.1	-0.0198	0
-23	-0.0218	0
-22.9	-0.022	0
-22.8	-0.0228	0
-22.7	-0.0216	0
-22.6	-0.0238	0
-22.5	-0.0274	0
-22.4	-0.0302	0
-22.3	-0.0311	0
-22.2	-0.0291	0
-22.1	-0.0265	0
-22	-0.0318	0
-21.9	-0.0361	0
-21.8	-0.0399	0
-21.7	-0.0416	0
-21.6	-0.0437	0
-21.5	-0.0447	0
-21.4	-0.0428	0
-21.3	-0.0373	0
-21.2	-0.0356	0
-21.1	-0.0338	0
-21	-0.0373	0
-20.9	-0.0402	0
-20.8	-0.0444	0
-20.7	-0.0454	0
-20.6	-0.0464	0
-20.5	-0.0475	0
-20.4	-0.05	0
-20.3	-0.0487	0
-20.2	-0.0477	0
-20.1	-0.0443	0
-20	-0.0439	0
-19.9	-0.0412	0
-19.8	-0.0419	0
-19.7	-0.0455	0
-19.6	-0.0398	0
-19.5	-0.0361	0
-19.4	-0.0347	0
-19.3	-0.0379	0
-19.2	-0.0443	0
-19.1	-0.0433	0
-19	-0.0431	0
-18.9	-0.0437	0
-18.8	-0.041	0
-18.7	-0.0447	0
-18.6	-0.0407	0
-18.5	-0.0364	0
-18.4	-0.0395	0
-18.3	-0.0444	0
-18.2	-0.0419	0
-18.1	-0.0428	0
-18	-0.0434	0
-17.9	-0.0463	0
-17.8	-0.0497	0
-17.7	-0.0568	0
-17.6	-0.0631	0
-17.5	-0.0624	0
-17.4	-0.0651	0
-17.3	-0.0651	0
-17.2	-0.0693	0
-17.1	-0.0714	0
-17	-0.0758	0
-16.9	-0.0754	0
-16.8	-0.0766	0
-16.7	-0.0764	0
-16.6	-0.0763	0
-16.5	-0.0736	0
-16.4	-0.0699	0
-16.3	-0.0677	0
-16.2	-0.0673	0
-16.1	-0.0694	0
-16	-0.0705	0
-15.9	-0.0697	0
-15.8	-0.0684	0
-15.7	-0.0644	0
-15.6	-0.0637	0
-15.5	-0.0652	0
-15.4	-0.0664	0
-15.3	-0.0671	0
-15.2	-0.0715	0
-15.1	-0.072	0
-15	-0.074	0
-14.9	-0.0708	0
-14.8	-0.0644	0
-14.7	-0.061	0
-14.6	-0.0577	0
-14.5	-0.0541	0
-14.4	-0.0525	0
-14.3	-0.0476	0
-14.2	-0.0459	0
-14.1	-0.046	0
-14	-0.0472	0
-13.9	-0.0454	0
-13.8	-0.0475	0
-13.7	-0.0443	0
-13.6	-0.0418	0
-13.5	-0.046	0
-13.4	-0.0452	0
-13.3	-0.0495	0
-13.2	-0.0447	0
-13.1	-0.0396	0
-13	-0.0404	0
-12.9	-0.0416	0
-12.8	-0.0429	0
-12.7	-0.0432	0
-12.6	-0.0393	0
-12.5	-0.0414	0
-12.4	-0.0392	0
-12.3	-0.0392	0
-12.2	-0.0343	0
-12.1	-0.0391	0
-12	-0.0379	0
-11.9	-0.0339	0
-11.8	-0.0285	0
-11.7	-0.0272	0
-11.6	-0.0249	0
-11.5	-0.0223	0
-11.4	-0.0224	0
-11.3	-0.015	0
-11.2	-0.0137	0
-11.1	-0.00720001	0
-11	-0.00469999	0
-10.9	-0.000600007	0
-10.8	0.00259999	0
-10.7	0.00440001	0
-10.6	0.0065	0
-10.5	0.00310001	0
-10.4	-5.19503e-09	0
-10.3	-0.000199999	0
-10.2	9.99938e-05	0
-10.1	0.000300006	0
-10	0.000899994	0
-9.90002	0.000600006	0
-9.79999	0.0023	0
-9.70001	0.0039	0
-9.60004	0.0044	0
-9.5	0.0059	0
-9.40002	0.0062	0
-9.29999	0.0041	0
-9.20001	0.0046	0
-9.10004	0.0041	0
-9	0.005	0
-8.90002	0.0071	0
-8.79999	0.0087	0
-8.70001	0.0062	0
-8.60004	0.0083	0
-8.5	0.0088	0
-8.40002	0.0065	0
-8.29999	0.0089	0
-8.20001	0.0074	0
-8.10004	0.0049	0
-8	0.00649999	0
-7.90002	0.0104	0
-7.79999	0.0115	0
-7.70001	0.0085	0
-7.60004	0.0065	0
-7.5	0.0045	0
-7.40002	0.0044	0
-7.29999	0.0022	0
-7.20001	0.0034	0
-7.10004	0.0019	0
-7	0.0023	0
-6.90002	0.0031	0
-6.79999	0.0061	0
-6.70001	0.0057	0
-6.60004	0.0048	0
-6.5	0.000500002	0
-6.40002	0.0001	0
-6.29999	-0.0041	0
-6.20001	-0.0028	0
-6.10004	-0.0028	0
-6	0.000500001	0
-5.90002	0.0033	0
-5.79999	-1.45155e-09	0
-5.70001	-0.0025	0
-5.60004	-0.0017	0
-5.5	-0.0034	0
-5.40002	-0.0019	0
-5.29999	0.0017	0
-5.20001	0.0013	0
-5.10004	0.0027	0
-5	0	0
-4.90002	-0.0016	0
-4.79999	-0.0054	0
-4.70001	-0.0071	0
-4.60004	-0.0055	0
-4.5	-0.0049	0
-4.40002	-0.000400001	0
-4.29999	0.0046	0
-4.20001	0.0064	0
-4.10004	0.0062	0
-4	0.006	0
-3.90002	0.0102	0
-3.79999	0.0064	0
-3.70001	0.0071	0
-3.60004	0.0065	0
-3.5	0.0053	0
-3.40002	0.0043	0
-3.29999	0.0025	0
-3.20001	0.0092	0
-3.10004	0.0101	0
-3	0.0067	0
-2.90002	0.0041	0
-2.79999	0.0027	0
-2.70001	-0.0018	0
-2.60004	-0.0028	0
-2.5	-0.0011	0
-2.40002	-0.006	0
-2.29999	-0.0055	0
-2.20001	-0.0048	0
-2.10004	-0.000999999	0
-2	-0.0042	0
-1.90002	-0.0047	0
-1.79999	-0.000899998	0
-1.70001	0.0083	0
-1.60004	0.00999999	0
-1.5	0.0093	0
-1.40002	0.009	0
-1.29999	0.009	0
-1.20001	0.00709999	0
-1.10004	0.0061	0
-1	0.0023	0
-0.900024	-0.0016	0
-0.799988	-0.0016	0
-0.700012		0
-0.600037		0
-0.5		0
-0.400024		0
-0.299988		0
-0.200012		0
-0.100037		0
0		0
0.0999756		0
0.200012		0.00125381
0.299988		0.00250493
0.399963		0.00375412
0.5		0.00500216
0.599976		0.00624752
0.700012		0.00749171
0.799988		0.00873324
0.899963		0.00997286
1		0.0112113
1.09998		0.0124471
1.20001		0.0136818
1.29999		0.0149138
1.39996		0.0161439
1.5		0.0173729
1.59998		0.0185992
1.70001		0.0198244
1.79999	0.0551999	0.0210469
1.89996	-0.00189979	0.0222676
2	-0.00189979	0.0234871
2.09998	-0.00189979	0.0247041
2.20001	-0.0796004	0.0259198
2.29999	-0.0796004	0.027133
2.39996	-0.0796004	0.0283443
2.5	-0.00189979	0.0295545
2.59998	-0.0801999	0.0307621
2.70001	-0.117	0.0319685
2.79999	-0.1703	0.0331724
2.89996	-0.26	0.0343744
3	-0.0626997	0.0355753
3.09998	-0.0413999	0.0367736
3.20001	0.2128	0.0379707
3.29999	-0.0287999	0.0391654
3.39996	-0.1148	0.0403581
3.5	-0.0507002	0.0415498
3.59998	-0.0563005	0.0427389
3.70001	-0.0806003	0.0439269
3.79999	-0.1051	0.0451123
3.89996	-0.1177	0.0462959
4	-0.1407	0.0474784
4.09998	-0.1543	0.0486584
4.20001	-0.1527	0.0498372
4.29999	-0.1494	0.0510136
4.39996	-0.1636	0.0521881
4.5	-0.172	0.0533615
4.59998	-0.1728	0.0545324
4.70001	-0.1626	0.0557022
4.79999	-0.179	0.0568695
4.89996	-0.1778	0.058035
5	-0.185	0.0591994
5.09998	-0.1781	0.0603612
5.20001	-0.1676	0.061522
5.29999	-0.1787	0.0626804
5.39996	-0.1858	0.0638369
5.5	-0.1914	0.0649923
5.59998	-0.1875	0.0661453
5.70001	-0.1913	0.0672971
5.79999	-0.1937	0.0684465
5.89996	-0.1875	0.0695942
6	-0.1969	0.0707407
6.09998	-0.1978	0.0718848
6.20001	-0.1975	0.0730278
6.29999	-0.1982	0.0741684
6.39996	-0.1977	0.0753072
6.5	-0.1988	0.0764449
6.59998	-0.1974	0.0775802
6.70001	-0.2016	0.0787144
6.79999	-0.1978	0.0798462
6.89996	-0.1945	0.0809762
7	-0.1927	0.0821052
7.09998	-0.1927	0.0832317
7.20001	-0.1946	0.0843572
7.29999	-0.1944	0.0854802
7.39996	-0.1943	0.0866016
7.5	-0.1944	0.0877218
7.59998	-0.1893	0.0888397
7.70001	-0.1872	0.0899565
7.79999	-0.187	0.0910709
7.89996	-0.1861	0.0921836
8	-0.1837	0.0932953
8.09998	-0.1841	0.0944045
8.20001	-0.1819	0.0955127
8.29999	-0.1829	0.0966186
8.39996	-0.1821	0.0977227
8.5	-0.1792	0.0988258
8.59998	-0.1831	0.0999265
8.70001	-0.1842	0.101026
8.79999	-0.1892	0.102123
8.89996	-0.1899	0.103219
9	-0.1923	0.104314
9.09998	-0.1875	0.105406
9.20001	-0.185	0.106497
9.29999	-0.1865	0.107586
9.39996	-0.188	0.108673
9.5	-0.1951	0.109759
9.59998	-0.1969	0.110843
9.70001	-0.1998	0.111926
9.79999	-0.2015	0.113006
9.89996	-0.2043	0.114085
10	-0.1992	0.115163
10.1	-0.2001	0.116238
10.2	-0.1978	0.117313
10.3	-0.1942	0.118385
10.4	-0.1929	0.119455
10.5	-0.1917	0.120525
10.6	-0.1935	0.121592
10.7	-0.194	0.122658
10.8	-0.1945	0.123722
10.9	-0.1886	0.124784
11	-0.1826	0.125845
11.1	-0.1847	0.126904
11.2	-0.1808	0.127962
11.3	-0.1797	0.129018
11.4	-0.178	0.130072
11.5	-0.1762	0.131125
11.6	-0.177	0.132175
11.7	-0.1783	0.133225
11.8	-0.1803	0.134273
11.9	-0.176	0.135319
12	-0.1736	0.136363
12.1	-0.1714	0.137406
12.2	-0.175	0.138448
12.3	-0.1739	0.139487
12.4	-0.1769	0.140525
12.5	-0.1727	0.141562
12.6	-0.1697	0.142596
12.7	-0.1694	0.14363
12.8	-0.169	0.144661
12.9	-0.1693	0.145691
13	-0.17	0.14672
13.1	-0.1674	0.147746
13.2	-0.1698	0.148772
13.3	-0.1695	0.149795
13.4	-0.1693	0.150817
13.5	-0.1704	0.151838
13.6	-0.1714	0.152857
13.7	-0.1732	0.153874
13.8	-0.1767	0.15489
13.9	-0.177	0.155904
14	-0.1783	0.156917
14.1	-0.1838	0.157927
14.2	-0.1833	0.158937
14.3	-0.1848	0.159945
14.4	-0.1814	0.160951
14.5	-0.1791	0.161956
14.6	-0.1807	0.162959
14.7	-0.1794	0.163961
14.8	-0.1818	0.164961
14.9	-0.1787	0.165959
15	-0.1801	0.166957
15.1	-0.1784	0.167952
15.2	-0.1837	0.168946
15.3	-0.1842	0.169938
15.4	-0.1795	0.170929
15.5	-0.1735	0.171918
15.6	-0.1696	0.172906
15.7	-0.1675	0.173892
15.8	-0.1617	0.174877
15.9	-0.1583	0.17586
16	-0.1578	0.176842
16.1	-0.1582	0.177822
16.2	-0.1565	0.1788
16.3	-0.1537	0.179777
16.4	-0.1595	0.180753
16.5	-0.1657	0.181727
16.6	-0.1661	0.182699
16.7	-0.1669	0.183671
16.8	-0.1669	0.18464
16.9	-0.1703	0.185608
17	-0.1718	0.186574
17.1	-0.1783	0.187539
17.2	-0.1751	0.188503
17.3	-0.1747	0.189465
17.4	-0.1729	0.190425
17.5	-0.1729	0.191384
17.6	-0.1691	0.192342
17.7	-0.1648	0.193298
17.8	-0.1635	0.194252
17.9	-0.163	0.195205
18	-0.1615	0.196157
18.1	-0.1632	0.197107
18.2	-0.1625	0.198056
18.3	-0.1616	0.199003
18.4	-0.1617	0.199948
18.5	-0.1559	0.200893
18.6	-0.1517	0.201835
18.7	-0.1569	0.202777
18.8	-0.1566	0.203716
18.9	-0.1542	0.204654
19	-0.1537	0.205592
19.1	-0.1506	0.206527
19.2	-0.1512	0.207461
19.3	-0.1493	0.208393
19.4	-0.1492	0.209324
19.5	-0.1447	0.210254
19.6	-0.1419	0.211182
19.7	-0.1393	0.212109
19.8	-0.1436	0.213034
19.9	-0.1429	0.213958
20	-0.1392	0.214881
20.1	-0.1389	0.215801
20.2	-0.1347	0.216721
20.3	-0.1371	0.217639
20.4	-0.1326	0.218556
20.5	-0.1319	0.219471
20.6	-0.1312	0.220385
20.7	-0.1282	0.221297
20.8	-0.128	0.222208
20.9	-0.1207	0.223118
21	-0.1193	0.224026
21.1	-0.1171	0.224933
21.2	-0.116	0.225838
21.3	-0.112	0.226742
21.4	-0.1115	0.227644
21.5	-0.1123	0.228546
21.6	-0.1147	0.229445
21.7	-0.1129	0.230344
21.8	-0.1117	0.23124
21.9	-0.1063	0.232136
22	-0.0982998	0.23303
22.1	-0.0946002	0.233923
22.2	-0.0959998	0.234814
22.3	-0.0916999	0.235704
22.4	-0.0907998	0.236592
22.5	-0.0862998	0.23748
22.6	-0.0793002	0.238365
22.7	-0.0741002	0.23925
22.8	-0.0701999	0.240133
22.9	-0.0658	0.241014
23	-0.0595001	0.241895
23.1	-0.0594	0.242774
23.2	-0.0522998	0.243651
23.3	-0.0498001	0.244527
23.4	-0.0538999	0.245402
23.5	-0.0517998	0.246276
23.6	-0.0458	0.247148
23.7	-0.0473999	0.248019
23.8	-0.0487002	0.248888
23.9	-0.0449001	0.249756
24	-0.0402001	0.250623
24.1	-0.0411	0.251488
24.2	-0.0439999	0.252352
24.3	-0.0410998	0.253214
24.4	-0.0363002	0.254075
24.5	-0.0338999	0.254936
24.6	-0.037	0.255794
24.7	-0.0384	0.256651
24.8	-0.0308	0.257507
24.9	-0.0299	0.258361
25	-0.0306999	0.259215
25.1	-0.0292998	0.260067
25.2	-0.0272	0.260918
25.3	-0.0258	0.261767
25.4	-0.0237999	0.262614
25.5	-0.0231999	0.263461
25.6	-0.0255999	0.264306
25.7	-0.0271001	0.265151
25.8	-0.0268999	0.265993
25.9	-0.0244998	0.266834
26	-0.0218	0.267674
26.1	-0.0250002	0.268513
26.2	-0.0221	0.269351
26.3	-0.0205998	0.270186
26.4	-0.0163	0.271021
26.5	-0.0187001	0.271855
26.6	-0.0181	0.272687
26.7	-0.0200001	0.273518
26.8	-0.0241001	0.274347
26.9	-0.0182002	0.275175
27	-0.0167	0.276003
27.1	-0.0148999	0.276828
27.2	-0.0121	0.277653
27.3	-0.0109	0.278476
27.4	-0.00629977	0.279297
27.5	-0.00479994	0.280118
27.6	-0.00589995	0.280937
27.7	-0.00389999	0.281756
27.8	-0.00419995	0.282572
27.9	-0.00199977	0.283387
28	-0.00829992	0.284202
28.1	-0.0157001	0.285015
28.2	-0.0199999	0.285827
28.3	-0.0192002	0.286637
28.4	-0.0216998	0.287446
28.5	-0.0220999	0.288254
28.6	-0.0221998	0.28906
28.7	-0.0260001	0.289866
28.8	-0.0272998	0.290669
28.9	-0.0265	0.291472
29	-0.0258998	0.292274
29.1	-0.0297	0.293074
29.2	-0.0274002	0.293873
29.3	-0.0308999	0.294671
29.4	-0.0323998	0.295467
29.5	-0.0278998	0.296263
29.6	-0.0297998	0.297057
29.7	-0.0319	0.29785
29.8	-0.0310001	0.298641
29.9	-0.0310002	0.299431
30	-0.0355	0.300221
30.1	-0.0396001	0.301008
30.2	-0.0391002	0.301795
30.3	-0.0359999	0.30258
30.4	-0.0383002	0.303364
30.5	-0.0396998	0.304148
30.6	-0.0417999	0.304929
30.7	-0.0400001	0.30571
30.8	-0.0393001	0.306489
30.9	-0.0443999	0.307267
31	-0.0456001	0.308044
31.1	-0.0438998	0.308819
31.2	-0.0460999	0.309594
31.3	-0.0468999	0.310367
31.4	-0.0473001	0.311139
31.5	-0.0491002	0.31191
31.6	-0.0454	0.312679
31.7	-0.0444001	0.313448
31.8	-0.0438002	0.314215
31.9	-0.0412998	0.314981
32	-0.0354998	0.315746
32.1	-0.0375999	0.316509
32.2	-0.0385001	0.317272
32.3	-0.0409999	0.318033
32.4	-0.0416999	0.318793
32.5	-0.0414	0.319552
32.6	-0.0391998	0.320309
32.7	-0.0393002	0.321066
32.8	-0.0379002	0.321821
32.9	-0.0348	0.322575
33	-0.0366	0.323328
33.1	-0.0389002	0.32408
33.2	-0.0402	0.32483
33.3	-0.0415	0.32558
33.4	-0.0379002	0.326328
33.5	-0.0389999	0.327075
33.6	-0.0391999	0.327821
33.7	-0.0355002	0.328566
33.8	-0.0342999	0.329309
33.9	-0.0321002	0.330051
34	-0.0342999	0.330792
34.1	-0.0341001	0.331532
34.2	-0.0325999	0.332271
34.3	-0.0271998	0.333009
34.4	-0.0240001	0.333745
34.5	-0.0240002	0.334481
34.6	-0.0241	0.335215
34.7	-0.0228998	0.335948
34.8	-0.0200002	0.33668
34.9	-0.0203001	0.337411
35	-0.0217	0.338141
35.1	-0.0241999	0.338869
35.2	-0.0206	0.339597
35.3	-0.0196002	0.340323
35.4	-0.0173	0.341048
35.5	-0.0177998	0.341772
35.6	-0.0207998	0.342495
35.7	-0.0201	0.343217
35.8	-0.023	0.343937
35.9	-0.0226001	0.344656
36	-0.0199	0.345375
36.1	-0.0184998	0.346092
36.2	-0.0166001	0.346808
36.3	-0.0177998	0.347523
36.4	-0.0193998	0.348236
36.5	-0.0157001	0.348949
36.6	-0.011	0.349661
36.7	-0.00619978	0.350371
36.8	-0.00460014	0.351081
36.9	-0.00440002	0.351789
37	-0.00139999	0.352496
37.1	-0.00100008	0.353202
37.2	-0.0019999	0.353907
37.3	-0.000799923	0.354611
37.4	-0.000400077	0.355313
37.5	0.000900043	0.356015
37.6	0.00490022	0.356715
37.7	0.00719999	0.357415
37.8	0.00809984	0.358113
37.9	0.00890022	0.35881
38	0.00610014	0.359507
38.1	0.00379979	0.360201
38.2	0.00969983	0.360896
38.3	0.0141001	0.361588
38.4	0.0167002	0.36228
38.5	0.0154001	0.362971
38.6	0.0130002	0.36366
38.7	0.0107999	0.364349
38.8	0.0128002	0.365036
38.9	0.013	0.365722
39	0.0151001	0.366408
39.1	0.0179999	0.367092
39.2	0.0165001	0.367775
39.3	0.0176998	0.368457
39.4	0.0198	0.369138
39.5	0.0171999	0.369818
39.6	0.0148001	0.370497
39.7	0.0156	0.371175
39.8	0.0143998	0.371851
39.9	0.0136001	0.372527
40	0.00979989	0.373202
40.1	0.00910013	0.373875
40.2	0.0115999	0.374548
40.3	0.0154999	0.375219
40.4	0.0128001	0.375889
40.5	0.0141002	0.376559
40.6	0.0184	0.377227
40.7	0.0193	0.377894
40.8	0.0228	0.37856
40.9	0.0256	0.379225
41	0.0263998	0.37989
41.1	0.0320998	0.380552
41.2	0.0322998	0.381215
41.3	0.0369999	0.381875
41.4	0.036	0.382535
41.5	0.0379001	0.383194
41.6	0.0433999	0.383852
41.7	0.0523999	0.384509
41.8	0.0563	0.385165
41.9	0.0629998	0.385819
42	0.0660999	0.386473
42.1	0.0622001	0.387126
42.2	0.0648998	0.387778
42.3	0.065	0.388428
42.4	0.0661999	0.389078
42.5	0.0692	0.389726
42.6	0.0699001	0.390374
42.7	0.0703999	0.391021
42.8	0.0694	0.391666
42.9	0.0715002	0.39231
43	0.0727999	0.392954
43.1	0.0753001	0.393596
43.2	0.0769998	0.394238
43.3	0.0776001	0.394879
43.4	0.08	0.395518
43.5	0.0801999	0.396157
43.6	0.0821001	0.396794
43.7	0.0825999	0.397431
43.8	0.0823999	0.398066
43.9	0.0823001	0.3987
44	0.0855002	0.399334
44.1	0.0852002	0.399966
44.2	0.0870001	0.400598
44.3	0.0850998	0.401228
44.4	0.0832001	0.401858
44.5	0.0845999	0.402486
44.6	0.0881	0.403114
44.7	0.0933001	0.403741
44.8	0.0933	0.404366
44.9	0.0933001	0.40499
45	0.0943001	0.405614
45.1	0.0988998	0.406237
45.2	0.0965999	0.406858
45.3	0.1006	0.407479
45.4	0.1023	0.408098
45.5	0.1023	0.408717
45.6	0.1056	0.409335
45.7	0.1112	0.409952
45.8	0.1143	0.410568
45.9	0.1153	0.411182
46	0.1136	0.411796
46.1	0.1211	0.412409
46.2	0.1263	0.413021
46.3	0.1293	0.413632
46.4	0.1293	0.414242
46.5	0.1332	0.414851
46.6	0.135	0.415459
46.7	0.1353	0.416066
46.8	0.1384	0.416672
46.9	0.1349	0.417277
47	0.1353	0.417882
47.1	0.1332	0.418485
47.2	0.1318	0.419088
47.3	0.1354	0.419689
47.4	0.1315	0.420289
47.5	0.1331	0.420889
47.6	0.1316	0.421487
47.7	0.1325	0.422085
47.8	0.1282	0.422682
47.9	0.1261	0.423277
48	0.1256	0.423872
48.1	0.1267	0.424466
48.2	0.1324	0.425059
48.3	0.1355	0.425651
48.4	0.1375	0.426242
48.5	0.1386	0.426832
48.6	0.1422	0.427421
48.7	0.1382	0.42801
48.8	0.1352	0.428597
48.9	0.1346	0.429183
49	0.1331	0.429769
49.1	0.1335	0.430354
49.2	0.131	0.430937
49.3	0.1338	0.43152
49.4	0.135	0.432102
49.5	0.135	0.432683
49.6	0.1365	0.433263
49.7	0.1368	0.433842
49.8	0.1348	0.43442
49.9	0.1326	0.434997
50	0.1365	0.435574
50.1	0.136	0.436149
50.2	0.1413	0.436724
50.3	0.1431	0.437297
50.4	0.1426	0.43787
50.5	0.1448	0.438442
50.6	0.1454	0.439013
50.7	0.1463	0.439583
50.8	0.1496	0.440152
50.9	0.1503	0.44072
51	0.1494	0.441288
51.1	0.1505	0.441854
51.2	0.1457	0.44242
51.3	0.1439	0.442984
51.4	0.1454	0.443548
51.5	0.1482	0.444111
51.6	0.1472	0.444673
51.7	0.145	0.445234
51.8	0.1395	0.445794
51.9	0.136	0.446353
52	0.1354	0.446912
52.1	0.1366	0.44747
52.2	0.1346	0.448026
52.3	0.1334	0.448582
52.4	0.1306	0.449137
52.5	0.129	0.449691
52.6	0.1324	0.450244
52.7	0.1314	0.450797
52.8	0.1284	0.451348
52.9	0.1269	0.451899
53	0.1286	0.452449
53.1	0.1277	0.452997
53.2	0.1347	0.453545
53.3	0.1384	0.454092
53.4	0.1372	0.454639
53.5	0.1388	0.455184
53.6	0.1356	0.455729
53.7	0.1346	0.456272
53.8	0.1325	0.456815
53.9	0.1341	0.457357
54	0.1343	0.457898
54.1	0.132	0.458438
54.2	0.1309	0.458978
54.3	0.1299	0.459516
54.4	0.1291	0.460054
54.5	0.1295	0.460591
54.6	0.1288	0.461127
54.7	0.1207	0.461662
54.8	0.1224	0.462197
54.9	0.1223	0.46273
55	0.1228	0.463263
55.1	0.1238	0.463794
55.2	0.1274	0.464326
55.3	0.1317	0.464856
55.4	0.1289	0.465385
55.5	0.1291	0.465913
55.6	0.1314	0.466441
55.7	0.1304	0.466968
55.8	0.133	0.467494
55.9	0.131	0.468019
56	0.13	0.468543
56.1	0.1299	0.469066
56.2	0.131	0.469589
56.3	0.1273	0.470111
56.4	0.1235	0.470632
56.5	0.1213	0.471152
56.6	0.1252	0.471671
56.7	0.1238	0.47219
56.8	0.1227	0.472708
56.9	0.1166	0.473224
57	0.1178	0.473741
57.1	0.1199	0.474256
57.2	0.119	0.47477
57.3	0.1225	0.475284
57.4	0.1275	0.475797
57.5	0.1233	0.476309
57.6	0.1223	0.47682
57.7	0.1232	0.477331
57.8	0.12	0.47784
57.9	0.1217	0.478349
58	0.1224	0.478857
58.1	0.1221	0.479364
58.2	0.1243	0.47987
58.3	0.1209	0.480376
58.4	0.1197	0.480881
58.5	0.1209	0.481385
58.6	0.1228	0.481888
58.7	0.1207	0.48239
58.8	0.1188	0.482892
58.9	0.1246	0.483393
59	0.125	0.483893
59.1	0.1229	0.484392
59.2	0.124	0.484891
59.3	0.1206	0.485388
59.4	0.1163	0.485885
59.5	0.1189	0.486381
59.6	0.119	0.486876
59.7	0.1186	0.487371
59.8	0.1229	0.487865
59.9	0.1233	0.488357
60	0.1243	0.48885
60.1	0.1234	0.489341
60.2	0.125	0.489832
60.3	0.1209	0.490322
60.4	0.1209	0.490811
60.5	0.1186	0.491299
60.6	0.117	0.491786
60.7	0.1195	0.492273
60.8	0.1288	0.492759
60.9	0.1311	0.493244
61	0.1316	0.493729
61.1	0.1304	0.494213
61.2	0.1301	0.494696
61.3	0.1239	0.495178
61.4	0.1234	0.495659
61.5	0.1227	0.49614
61.6	0.1217	0.49662
61.7	0.1179	0.497099
61.8	0.1141	0.497577
61.9	0.111	0.498055
62	0.1142	0.498532
62.1	0.1163	0.499008
62.2	0.1128	0.499483
62.3	0.1093	0.499958
62.4	0.1165	0.500431
62.5	0.1196	0.500905
62.6	0.1216	0.501377
62.7	0.1227	0.501849
62.8	0.1254	0.502319
62.9	0.128	0.502789
63	0.1304	0.503259
63.1	0.1299	0.503727
63.2	0.1269	0.504196
63.3	0.1292	0.504663
63.4	0.1271	0.505129
63.5	0.1244	0.505595
63.6	0.1327	0.506059
63.7	0.1335	0.506524
63.8	0.1356	0.506987
63.9	0.136	0.50745
64	0.1367	0.507912
64.1	0.1367	0.508373
64.2	0.1395	0.508834
64.3	0.1399	0.509294
64.4	0.1424	0.509753
64.5	0.1408	0.510211
64.6	0.145	0.510669
64.7	0.1431	0.511126
64.8	0.1377	0.511582
64.9	0.1381	0.512037
65	0.1365	0.512492
65.1	0.1352	0.512946
65.2	0.1311	0.513399
65.3	0.1294	0.513852
65.4	0.131	0.514304
65.5	0.1343	0.514755
65.6	0.1332	0.515205
65.7	0.1305	0.515655
65.8	0.1347	0.516104
65.9	0.1333	0.516552
66	0.134	0.517
66.1	0.1345	0.517447
66.2	0.1334	0.517893
66.3	0.1326	0.518339
66.4	0.1368	0.518783
66.5	0.1362	0.519227
66.6	0.1395	0.519671
66.7	0.1431	0.520114
66.8	0.1419	0.520555
66.9	0.1354	0.520997
67	0.1349	0.521437
67.1	0.1353	0.521877
67.2	0.1355	0.522316
67.3	0.1326	0.522755
67.4	0.1328	0.523192
67.5	0.133	0.52363
67.6	0.1368	0.524066
67.7	0.1368	0.524502
67.8	0.1392	0.524937
67.9	0.1473	0.525371
68	0.1482	0.525805
68.1	0.1478	0.526238
68.2	0.15	0.52667
68.3	0.1515	0.527101
68.4	0.1544	0.527532
68.5	0.1469	0.527963
68.6	0.1466	0.528392
68.7	0.1535	0.528821
68.8	0.1535	0.529249
68.9	0.1553	0.529677
69	0.1524	0.530104
69.1	0.1558	0.53053
69.2	0.1585	0.530955
69.3	0.158	0.53138
69.4	0.1544	0.531804
69.5	0.153	0.532228
69.6	0.1555	0.53265
69.7	0.1527	0.533073
69.8	0.1524	0.533494
69.9	0.1516	0.533915
70	0.1568	0.534335
70.1	0.1569	0.534754
70.2	0.159	0.535173
70.3	0.1605	0.535591
70.4	0.1602	0.536008
70.5	0.1642	0.536425
70.6	0.1678	0.536841
70.7	0.167	0.537257
70.8	0.1654	0.537672
70.9	0.1708	0.538086
71	0.175	0.538499
71.1	0.1744	0.538912
71.2	0.1773	0.539325
71.3	0.1863	0.539736
71.4	0.1881	0.540147
71.5	0.1825	0.540557
71.6	0.181	0.540967
71.7	0.1831	0.541376
71.8	0.1835	0.541784
71.9	0.1827	0.542192
72	0.1827	0.542599
72.1	0.1798	0.543005
72.2	0.1756	0.543411
72.3	0.1808	0.543816
72.4	0.1808	0.54422
72.5	0.1846	0.544624
72.6	0.1886	0.545027
72.7	0.1871	0.54543
72.8	0.1882	0.545831
72.9	0.1915	0.546233
73	0.1936	0.546633
73.1	0.1974	0.547033
73.2	0.1963	0.547433
73.3	0.1988	0.547831
73.4	0.2016	0.548229
73.5	0.2059	0.548627
73.6	0.2066	0.549024
73.7	0.2079	0.54942
73.8	0.2132	0.549815
73.9	0.2151	0.55021
74	0.2128	0.550605
74.1	0.213	0.550998
74.2	0.2105	0.551391
74.3	0.2096	0.551784
74.4	0.2121	0.552175
74.5	0.2164	0.552567
74.6	0.2194	0.552957
74.7	0.2215	0.553347
74.8	0.2159	0.553736
74.9	0.214	0.554125
75	0.2126	0.554513
75.1	0.213	0.554901
75.2	0.2091	0.555288
75.3	0.2111	0.555674
75.4	0.2177	0.556059
75.5	0.2214	0.556444
75.6	0.2302	0.556829
75.7	0.23	0.557213
75.8	0.2283	0.557596
75.9	0.231	0.557978
76	0.2315	0.55836
76.1	0.2298	0.558742
76.2	0.2327	0.559123
76.3	0.2319	0.559503
76.4	0.2335	0.559882
76.5	0.233	0.560261
76.6	0.2289	0.560639
76.7	0.2311	0.561017
76.8	0.2303	0.561394
76.9	0.2321	0.561771
77	0.233	0.562147
77.1	0.2332	0.562522
77.2	0.2353	0.562897
77.3	0.2343	0.563271
77.4	0.231	0.563645
77.5	0.2317	0.564018
77.6	0.2366	0.56439
77.7	0.2378	0.564762
77.8	0.238	0.565133
77.9	0.2408	0.565504
78	0.241	0.565874
78.1	0.2422	0.566243
78.2	0.2457	0.566612
78.3	0.25	0.56698
78.4	0.2481	0.567348
78.5	0.2502	0.567715
78.6	0.25	0.568082
78.7	0.2492	0.568448
78.8	0.2457	0.568813
78.9	0.2435	0.569178
79	0.2462	0.569542
79.1	0.2498	0.569906
79.2	0.2449	0.570269
79.3	0.2485	0.570631
79.4	0.2464	0.570993
79.5	0.2479	0.571354
79.6	0.2436	0.571715
79.7	0.2425	0.572075
79.8	0.2443	0.572435
79.9	0.242	0.572794
80	0.2394	0.573152
80.1	0.2386	0.57351
80.2	0.2381	0.573868
80.3	0.244	0.574224
80.4	0.2455	0.574581
80.5	0.246	0.574936
80.6	0.2459	0.575291
80.7	0.2497	0.575646
80.8	0.2504	0.576
80.9	0.2539	0.576353
81	0.2563	0.576706
81.1	0.2574	0.577058
81.2	0.2631	0.57741
81.3	0.2682	0.577761
81.4	0.2694	0.578112
81.5	0.2659	0.578462
81.6	0.2666	0.578811
81.7	0.2611	0.57916
81.8	0.2593	0.579508
81.9	0.2583	0.579856
82	0.2573	0.580203
82.1	0.2569	0.58055
82.2	0.2566	0.580896
82.3	0.2536	0.581242
82.4	0.2554	0.581587
82.5	0.2521	0.581931
82.6	0.2521	0.582275
82.7	0.2545	0.582619
82.8	0.2516	0.582962
82.9	0.249	0.583304
83	0.2504	0.583646
83.1	0.2476	0.583987
83.2	0.2433	0.584328
83.3	0.2399	0.584668
83.4	0.2381	0.585007
83.5	0.2395	0.585347
83.6	0.2364	0.585685
83.7	0.2384	0.586023
83.8	0.2356	0.58636
83.9	0.2362	0.586697
84	0.2362	0.587034
84.1	0.2368	0.58737
84.2	0.2392	0.587705
84.3	0.2373	0.58804
84.4	0.2349	0.588374
84.5	0.2372	0.588708
84.6	0.2382	0.589041
84.7	0.2368	0.589374
84.8	0.2371	0.589706
84.9	0.2395	0.590037
85	0.2393	0.590368
85.1	0.2362	0.590699
85.2	0.2361	0.591029
85.3	0.2377	0.591358
85.4	0.2314	0.591687
85.5	0.2283	0.592016
85.6	0.2276	0.592344
85.7	0.2266	0.592671
85.8	0.2267	0.592998
85.9	0.2249	0.593324
86	0.2271	0.59365
86.1	0.225	0.593976
86.2	0.2255	0.594301
86.3	0.2249	0.594625
86.4	0.2221	0.594949
86.5	0.2189	0.595272
86.6	0.2207	0.595595
86.7	0.2194	0.595917
86.8	0.2154	0.596239
86.9	0.211	0.59656
87	0.2078	0.596881
87.1	0.2094	0.597201
87.2	0.2008	0.597521
87.3	0.1967	0.59784
87.4	0.1938	0.598158
87.5	0.1974	0.598477
87.6	0.1949	0.598794
87.7	0.1962	0.599111
87.8	0.199	0.599428
87.9	0.1978	0.599744
88	0.199	0.60006
88.1	0.2017	0.600375
88.2	0.2087	0.60069
88.3	0.2087	0.601004
88.4	0.2197	0.601317
88.5	0.2138	0.601631
88.6	0.2061	0.601943
88.7	0.2006	0.602256
88.8	0.1955	0.602567
88.9	0.1942	0.602878
89	0.1942	0.603189
89.1	0.1938	0.603499
89.2	0.1942	0.603809
89.3		0.604118
89.4		0.604427
89.5		0.604735
89.6		0.605043
89.7		0.60535
89.8		0.605657
89.9		0.605963
90		0.606269
90.1		0.606269
90.2		0.605329
90.3		0.604392
90.4		0.603457
90.5		0.602522
90.6		0.601589
90.7		0.600657
90.8		0.599727
90.9		0.598799
91		0.597872
91.1		0.596946
91.2		0.596022
91.3		0.595099
91.4		0.594178
91.5		0.593258
91.6		0.59234
91.7		0.591423
91.8	0.4077	0.590507
91.9	0.4077	0.589593
92	0.4077	0.588681
92.1	0.4139	0.58777
92.2	0.4139	0.586859
92.3	0.3537	0.585951
92.4	0.4746	0.585045
92.5	0.237	0.584139
92.6	0.3296	0.583235
92.7	0.3881	0.582332
92.8	0.3188	0.581431
92.9	0.3793	0.580532
93	0.3046	0.579633
93.1	0.3709	0.578736
93.2	0.3502	0.57784
93.3	0.3413	0.576946
93.4	0.354	0.576054
93.5	0.3454	0.575162
93.6	0.3447	0.574273
93.7	0.3348	0.573384
93.8	0.3161	0.572497
93.9	0.3068	0.571611
94	0.2781	0.570727
94.1	0.2815	0.569844
94.2	0.2678	0.568962
94.3	0.2484	0.568082
94.4	0.2589	0.567204
94.5	0.2814	0.566326
94.6	0.2764	0.56545
94.7	0.2681	0.564575
94.8	0.2941	0.563702
94.9	0.2876	0.56283
95	0.2888	0.561959
95.1	0.2981	0.561091
95.2	0.291	0.560222
95.3	0.3037	0.559356
95.4	0.303	0.558491
95.5	0.302	0.557627
95.6	0.3135	0.556765
95.7	0.3199	0.555904
95.8	0.328	0.555044
95.9	0.3285	0.554186
96	0.3226	0.553329
96.1	0.3151	0.552474
96.2	0.3065	0.551619
96.3	0.3118	0.550766
96.4	0.3168	0.549915
96.5	0.3179	0.549064
96.6	0.3173	0.548216
96.7	0.3228	0.547368
96.8	0.3318	0.546522
96.9	0.3346	0.545677
97	0.3432	0.544833
97.1	0.3442	0.543991
97.2	0.3433	0.54315
97.3	0.3334	0.54231
97.4	0.3356	0.541472
97.5	0.3368	0.540635
97.6	0.3382	0.539799
97.7	0.3341	0.538965
97.8	0.3325	0.538132
97.9	0.361	0.5373
98	0.3942	0.53647
98.1	0.4013	0.535641
98.2	0.3996	0.534812
98.3	0.4033	0.533986
98.4	0.4088	0.533161
98.5	0.4173	0.532337
98.6	0.3518	0.531514
98.7	0.3134	0.530693
98.8	0.2971	0.529873
98.9	0.302	0.529054
99	0.2772	0.528236
99.1	0.316	0.52742
99.2	0.3058	0.526605
99.3	0.2723	0.525791
99.4	0.2481	0.524979
99.5	0.3151	0.524168
99.6	0.3925	0.523358
99.7	0.5227	0.522549
99.8	0.6308	0.521742
99.9	0.7445	0.520936
100	0.8622	0.520131
100.1	0.9021	0.519328
100.2	1.04	0.518525
100.3	1.0907	0.517724
100.4	1.2777	0.516925
100.5	1.2634	0.516126
100.6	1.1996	0.515329
100.7	1.1099	0.514533
100.8	0.9865	0.513738
100.9	0.6734	0.512945
101	0.4244	0.512152
101.1	0.3937	0.511361
101.2	0.3648	0.510571
101.3	0.3286	0.509783
101.4	0.3016	0.508996
101.5	0.3078	0.50821
101.6	0.3435	0.507425
101.7	0.4731	0.506641
101.8	0.5413	0.505859
101.9	0.6002	0.505078
102	0.6145	0.504298
102.1	0.6183	0.503519
102.2	0.6075	0.502741
102.3	0.6006	0.501965
102.4	0.5752	0.50119
102.5	0.5214	0.500416
102.6	0.5572	0.499644
102.7	0.5853	0.498872
102.8	0.365	0.498102
102.9	0.0743999	0.497333
103	-0.0750999	0.496565
103.1	-0.2358	0.495798
103.2	-0.5879	0.495033
103.3	-0.7126	0.494269
103.4	-0.8942	0.493506
103.5	-0.4854	0.492744
103.6	-0.0900002	0.491983
103.7	0.2921	0.491224
103.8	0.5298	0.490465
103.9	0.1239	0.489709
104	0.1473	0.488952
104.1	-0.2113	0.488198
104.2	-0.2553	0.487444
104.3	-0.5737	0.486692
104.4	-0.8225	0.485941
104.5	-1.1573	0.485191
104.6	-1.1437	0.484442
104.7	-0.7322	0.483694
104.8	-0.4117	0.482948
104.9	0.0392999	0.482203
105	0.3552	0.481458
105.1	0.4541	0.480715
105.2	0.5111	0.479973
105.3	0.5426	0.479233
105.4	0.5519	0.478494
105.5	0.5919	0.477755
105.6	0.6047	0.477018
105.7	0.6239	0.476282
105.8	0.6289	0.475547
105.9	0.6365	0.474813
106	0.6437	0.47408
106.1	0.6437	0.473349
106.2	0.6399	0.472619
106.3	0.6188	0.47189
106.4	0.5967	0.471162
106.5	0.5744	0.470435
106.6	0.5969	0.469709
106.7	0.5779	0.468984
106.8	0.5515	0.468261
106.9	0.5385	0.467539
107	0.4996	0.466817
107.1	0.5102	0.466097
107.2	0.4916	0.465378
107.3	0.5046	0.46466
107.4	0.4621	0.463944
107.5	0.4563	0.463228
107.6	0.4572	0.462514
107.7	0.4298	0.4618
107.8	0.4287	0.461088
107.9	0.393	0.460377
108	0.3854	0.459667
108.1	0.3599	0.458958
108.2	0.3824	0.45825
108.3	0.3862	0.457543
108.4	0.3889	0.456838
108.5	0.3896	0.456133
108.6	0.3826	0.45543
108.7	0.3784	0.454727
108.8	0.3766	0.454026
108.9	0.387	0.453326
109	0.3908	0.452627
109.1	0.3925	0.451929
109.2	0.395	0.451232
109.3	0.3955	0.450536
109.4	0.3952	0.449842
109.5	0.4007	0.449148
109.6	0.4047	0.448456
109.7	0.4039	0.447764
109.8	0.4019	0.447074
109.9	0.4017	0.446385
110	0.4031	0.445696
110.1	0.3975	0.445009
110.2	0.3961	0.444323
110.3	0.3929	0.443638
110.4	0.3957	0.442955
110.5	0.3965	0.442272
110.6	0.3927	0.44159
110.7	0.3948	0.440909
110.8	0.3966	0.44023
110.9	0.391	0.439551
111	0.3874	0.438873
111.1	0.3845	0.438197
111.2	0.3827	0.437521
111.3	0.3824	0.436847
111.4	0.3779	0.436174
111.5	0.376	0.435502
111.6	0.3705	0.43483
111.7	0.3682	0.43416
111.8	0.3689	0.433491
111.9	0.3704	0.432823
112	0.3656	0.432156
112.1	0.3584	0.43149
112.2	0.3574	0.430825
112.3	0.3537	0.430161
112.4	0.3507	0.429498
112.5	0.3465	0.428836
112.6	0.3439	0.428176
112.7	0.3433	0.427516
112.8	0.3404	0.426857
112.9	0.3363	0.4262
113	0.3355	0.425543
113.1	0.3347	0.424887
113.2	0.3348	0.424232
113.3	0.3359	0.423579
113.4	0.3374	0.422926
113.5	0.3405	0.422274
113.6	0.3393	0.421624
113.7	0.3385	0.420974
113.8	0.3348	0.420326
113.9	0.3307	0.419678
114	0.3242	0.419032
114.1	0.3239	0.418386
114.2	0.3194	0.417742
114.3	0.3148	0.417098
114.4	0.3183	0.416456
114.5	0.3173	0.415814
114.6	0.3201	0.415174
114.7	0.3195	0.414534
114.8	0.3169	0.413896
114.9	0.3201	0.413258
115	0.3166	0.412621
115.1	0.3146	0.411986
115.2	0.3162	0.411351
115.3	0.3119	0.410718
115.4	0.3135	0.410085
115.5	0.3143	0.409454
115.6	0.3141	0.408823
115.7	0.3164	0.408193
115.8	0.312	0.407565
115.9	0.3109	0.406937
116	0.3125	0.40631
116.1	0.3138	0.405685
116.2	0.3121	0.40506
116.3	0.3092	0.404436
116.4	0.3076	0.403814
116.5	0.3011	0.403192
116.6	0.2977	0.402571
116.7	0.2982	0.401951
116.8	0.2965	0.401332
116.9	0.2953	0.400714
117	0.2981	0.400097
117.1	0.3006	0.399481
117.2	0.2983	0.398866
117.3	0.2945	0.398252
117.4	0.2983	0.397639
117.5	0.3013	0.397026
117.6	0.3037	0.396415
117.7	0.3048	0.395805
117.8	0.3078	0.395196
117.9	0.3043	0.394587
118	0.3024	0.39398
118.1	0.3051	0.393373
118.2	0.3075	0.392768
118.3	0.3052	0.392163
118.4	0.3055	0.39156
118.5	0.3012	0.390957
118.6	0.3024	0.390355
118.7	0.3028	0.389754
118.8	0.2988	0.389154
118.9	0.2985	0.388555
119	0.2998	0.387957
119.1	0.3017	0.38736
119.2	0.298	0.386763
119.3	0.2954	0.386168
119.4	0.2946	0.385574
119.5	0.2959	0.38498
119.6	0.294	0.384388
119.7	0.292	0.383796
119.8	0.2868	0.383206
119.9	0.2866	0.382616
120	0.2848	0.382027
120.1	0.2861	0.381439
120.2	0.2828	0.380852
120.3	0.2812	0.380266
120.4	0.2806	0.379681
120.5	0.279	0.379097
120.6	0.2785	0.378514
120.7	0.2734	0.377931
120.8	0.2698	0.377349
120.9	0.2677	0.376769
121	0.2616	0.376189
121.1	0.2591	0.37561
121.2	0.2557	0.375032
121.3	0.2536	0.374455
121.4	0.2583	0.373879
121.5	0.2604	0.373304
121.6	0.2593	0.37273
121.7	0.2613	0.372156
121.8	0.2615	0.371583
121.9	0.2634	0.371012
122	0.2641	0.370441
122.1	0.2597	0.369871
122.2	0.2523	0.369302
122.3	0.2565	0.368734
122.4	0.2609	0.368167
122.5	0.2652	0.3676
122.6	0.2659	0.367035
122.7	0.2666	0.36647
122.8	0.2656	0.365907
122.9	0.2676	0.365344
123	0.2717	0.364782
123.1	0.2705	0.364221
123.2	0.2681	0.36366
123.3	0.2669	0.363101
123.4	0.2683	0.362543
123.5	0.2563	0.361985
123.6	0.2477	0.361428
123.7	0.2475	0.360872
123.8	0.2509	0.360317
123.9	0.2495	0.359763
124	0.2517	0.35921
124.1	0.2518	0.358657
124.2	0.2481	0.358106
124.3	0.2485	0.357555
124.4	0.2465	0.357005
124.5	0.2467	0.356456
124.6	0.2494	0.355908
124.7	0.2524	0.35536
124.8	0.2574	0.354814
124.9	0.2653	0.354269
125	0.2721	0.353724
125.1	0.2738	0.35318
125.2	0.2676	0.352637
125.3	0.2643	0.352094
125.4	0.2626	0.351553
125.5	0.261	0.351012
125.6	0.2549	0.350473
125.7	0.2563	0.349934
125.8	0.2549	0.349396
125.9	0.2585	0.348859
126	0.259	0.348322
126.1	0.2627	0.347787
126.2	0.264	0.347252
126.3	0.2693	0.346718
126.4	0.2725	0.346185
126.5	0.2784	0.345653
126.6	0.2785	0.345121
126.7	0.2782	0.344591
126.8	0.2803	0.344061
126.9	0.2852	0.343532
127	0.2866	0.343004
127.1	0.2881	0.342477
127.2	0.2914	0.34195
127.3	0.2936	0.341425
127.4	0.2939	0.3409
127.5	0.2919	0.340376
127.6	0.2912	0.339853
127.7	0.2926	0.33933
127.8	0.2918	0.338809
127.9	0.2904	0.338288
128	0.2921	0.337768
128.1	0.2902	0.337249
128.2	0.293	0.33673
128.3	0.3001	0.336213
128.4	0.3034	0.335696
128.5	0.3036	0.33518
128.6	0.3004	0.334665
128.7	0.3005	0.33415
128.8	0.3021	0.333637
128.9	0.3018	0.333124
129	0.3024	0.332612
129.1	0.2977	0.332101
129.2	0.2963	0.331591
129.3	0.2937	0.331081
129.4	0.2931	0.330573
129.5	0.295	0.330064
129.6	0.2969	0.329557
129.7	0.3024	0.329051
129.8	0.2949	0.328545
129.9	0.2916	0.32804
130	0.2947	0.327536
130.1	0.2922	0.327033
130.2	0.2904	0.32653
130.3	0.2901	0.326029
130.4	0.2881	0.325528
130.5	0.2904	0.325027
130.6	0.2899	0.324528
130.7	0.2904	0.324029
130.8	0.2874	0.323532
130.9	0.2821	0.323035
131	0.2762	0.322538
131.1	0.2684	0.322043
131.2	0.2667	0.321548
131.3	0.2699	0.321054
131.4	0.2749	0.320561
131.5	0.2788	0.320068
131.6	0.2763	0.319577
131.7	0.2792	0.319085
131.8	0.2805	0.318595
131.9	0.2846	0.318106
132	0.2885	0.317617
132.1	0.2892	0.317129
132.2	0.2881	0.316642
132.3	0.2882	0.316156
132.4	0.2874	0.31567
132.5	0.2832	0.315185
132.6	0.2765	0.314701
132.7	0.2725	0.314218
132.8	0.2685	0.313735
132.9	0.2659	0.313253
133	0.2657	0.312772
133.1	0.2666	0.312292
133.2	0.2652	0.311812
133.3	0.2649	0.311333
133.4	0.2619	0.310855
133.5	0.2664	0.310377
133.6	0.2653	0.309901
133.7	0.2635	0.309425
133.8	0.2599	0.308949
133.9	0.259	0.308475
134	0.2576	0.308001
134.1	0.2549	0.307528
134.2	0.2533	0.307056
134.3	0.2521	0.306584
134.4	0.2466	0.306114
134.5	0.2424	0.305643
134.6	0.2396	0.305174
134.7	0.2415	0.304705
134.8	0.2429	0.304237
134.9	0.2396	0.30377
135	0.2381	0.303304
135.1	0.2371	0.302838
135.2	0.2406	0.302373
135.3	0.2415	0.301909
135.4	0.2406	0.301445
135.5	0.2406	0.300982
135.6	0.2391	0.30052
135.7	0.2425	0.300059
135.8	0.2423	0.299598
135.9	0.2484	0.299138
136	0.2501	0.298679
136.1	0.2473	0.29822
136.2	0.2486	0.297762
136.3	0.2509	0.297305
136.4	0.2529	0.296849
136.5	0.2553	0.296393
136.6	0.2575	0.295938
136.7	0.2625	0.295483
136.8	0.2657	0.29503
136.9	0.2628	0.294577
137	0.2634	0.294125
137.1	0.2632	0.293673
137.2	0.2676	0.293222
137.3	0.2678	0.292772
137.4	0.2697	0.292323
137.5	0.2697	0.291874
137.6	0.2632	0.291426
137.7	0.2633	0.290978
137.8	0.2627	0.290532
137.9	0.2595	0.290086
138	0.257	0.289641
138.1	0.2525	0.289196
138.2	0.2526	0.288752
138.3	0.2488	0.288309
138.4	0.2512	0.287866
138.5	0.2505	0.287424
138.6	0.2499	0.286983
138.7	0.2517	0.286543
138.8	0.2526	0.286103
138.9	0.2569	0.285664
139	0.2563	0.285225
139.1	0.2524	0.284788
139.2	0.2485	0.284351
139.3	0.2478	0.283914
139.4	0.2483	0.283479
139.5	0.2528	0.283043
139.6	0.2467	0.282609
139.7	0.2468	0.282175
